# Supplementary material for: The aryl hydrocarbon receptor regulates nucleolar activity and protein synthesis in MYC-expressing cells
Source: Genes Dev. 2018 Oct 1;32(19-20):1303–8. doi: 10.1101/gad.313007.118 (PMC6169836; doi:10.1101/gad.313007.118)
Supplement: Supplemental Material [file supp_gad.313007.118_Supplementary_tableS8.xlsx]

## Sheet: 297 genes overlap in 3T3 MYCER
Gene Symbol	0h RPKM 4sU	4h RPKM 4sU	0h RPKM	4h RPKM	8h RPKM	16h RPKM	log2(4h/0h)	qvalue.4hvs0h	log2(8h/0h)	qvalue.8hvs0h	log2(16h/0h)	qvalue.16hvs0h	Myc binding 0h	Myc binding 4h
Rrp9	25.756	40.019	29.024	36.573	35.911	38.726	0.333533	0.0407491	0.307179	0.068577	0.416056	0.00391533	9.59	11.2
Polr1b	18.627	27.388	22.449	27.982	28.602	29.297	0.317848	0.0465571	0.349465	0.0215254	0.384102	0.0062618	9.23	10.7
Eef1e1	18.382	25.754	20.012	24.339	23.288	25.141	0.282405	0.384482	0.218721	0.665395	0.329177	0.203468	9.73	11.4
Ddx10	16.986	23.41	18.094	22.201	22.379	22.707	0.295113	0.0798774	0.306634	0.060711	0.327626	0.0269485	8.49	10
Nolc1	35.366	44.301	28.597	33.559	33.163	35.477	0.230836	0.241179	0.213711	0.293186	0.31102	0.0411116	11.2	12.3
Gemin5	17.098	20.23	19.993	23.182	23.092	24.338	0.21351	0.297968	0.207898	0.303648	0.283716	0.062737	8.91	9.66
Bop1	27.12	34.276	29.475	33.427	33.204	35.611	0.181522	0.467733	0.171865	0.518249	0.272831	0.090637	10	11.4
Cebpz	18.737	24.085	22.495	26.03	25.442	26.492	0.210571	0.355623	0.177608	0.535939	0.235952	0.203468	8.85	10.2
Supv3l1	12.579	16.183	16.719	19.447	18.857	19.588	0.218059	0.288969	0.173612	0.512082	0.228482	0.175401	9.86	11.4
Pwp2	13.473	14.35	16.834	18.525	18.811	19.111	0.138096	0.746053	0.160199	0.659643	0.183025	0.375472	7.41	9.11
Nsun2	38.038	40.996	31.011	33.642	32.648	35.023	0.117483	0.736081	0.0742146	0.970647	0.175523	0.386661	9.22	11.3
Mybbp1a	43.043	45.374	29.938	32.509	31.627	33.781	0.118861	0.805394	0.0791789	0.979379	0.174234	0.428412	10.5	11.5
Dis3	28.339	32.165	26.675	29.007	28.036	29.728	0.120913	0.84436	0.0717923	1	0.156334	0.597427	8.47	10.2
Wbscr22	12.171	17.801	20.766	22.683	22.067	23.084	0.127388	0.764826	0.0876672	0.933787	0.15267	0.49859	7.42	8.91
Fam98a	17.772	20.708	15.434	17.018	16.613	16.967	0.140949	0.686185	0.106201	0.84228	0.136619	0.52194	8.73	9.35
Rpf2	17.585	18.888	19.66	20.848	20.779	21.573	0.0846457	0.956491	0.0798629	1	0.133963	0.693217	9.33	10.1
Metap2	14.003	15.165	11.992	12.856	12.497	12.965	0.10037	0.875778	0.0595095	1	0.11255	0.684159	9.49	10.4
Ftsj3	35.877	36.03	34.204	34.034	34.388	35.681	-0.00718833	1	0.00774016	1	0.060991	0.914656	9.41	9.73
Jmjd6	22.496	23.175	24.134	24.272	24.464	25.017	0.00822594	1	0.0195933	1	0.0518417	0.932259	9.62	10.7
Eif2a	16.848	17.09	20.053	20.548	19.74	20.699	0.0351799	1	-0.0226961	1	0.045743	0.959602	8.56	9.77
Ogfod1	6.832	7.242	10.708	10.747	10.437	10.643	0.00524495	1	-0.036982	1	-0.00878418	1	8.3	9.37
Nqo1	2.59	2.456	9.891	9.386	7.742	7.177	-0.0756059	1	-0.35341	0.186327	-0.462735	0.0129496	6.6	6.91
Pex11a	2.076	5.52	1.983	4.156	4.281	4.053	1.06751	5.33e-07	1.11026	1.02e-07	1.03131	9e-07	0	8.31
Gpr162	2.042	4.896	1.959	4.162	3.847	3.937	1.08716	1.54e-06	0.973616	2.02e-05	1.00698	3.88e-06	0	0
Zcchc12	0.066	0.19	0.039	0.087	0.042	0.07	1.15754	0.389253	0.106915	1	0.843881	0.534564	0	0
Cebpa	1.06	1.739	1.128	1.907	1.826	1.938	0.757538	0.0415942	0.69492	0.0851747	0.780802	0.0197706	8.33	10
Kcne2	0.085	0.097	0.072	0.102	0.054	0.107	0.5025	0.933845	-0.415037	1	0.571542	0.790006	0	0
Zmat3	7.139	10.39	4.908	6.687	6.914	7.184	0.446224	0.00190173	0.494385	0.00024653	0.549652	2.41e-05	7.24	8.53
Slc24a3	2.19	3.381	2.045	2.345	2.809	2.908	0.197487	0.495274	0.457956	0.00422692	0.507926	0.000848072	0	8.42
Hcn2	1.09	1.218	1.139	1.487	1.425	1.584	0.384637	0.592951	0.323194	0.761135	0.475805	0.263427	0	0
Ccdc39	2.088	2.656	1.662	2.303	2.081	2.246	0.470594	0.00594232	0.324357	0.116124	0.434438	0.0140073	0	0
Erlin1	20.426	29.032	20.083	25.04	24.785	26.5	0.31826	0.0991233	0.303492	0.131698	0.400018	0.0148493	8.18	9.39
Pkhd1l1	0.051	0.045	0.05	0.086	0.058	0.065	0.782409	0.125192	0.214125	1	0.378512	0.714004	0	0
Tsc22d3	2.864	5.26	7.072	9.479	9.372	8.784	0.422617	0.0565412	0.406239	0.0832852	0.31276	0.199077	7.11	8.09
Nop14	27.163	33.366	21.791	26.494	25.565	27.048	0.281933	0.104168	0.230438	0.227892	0.31179	0.0352007	8.9	10.2
Lcat	5.323	6.529	2.51	2.67	4.071	3.111	0.0891524	1	0.697696	0.162261	0.309691	0.674897	0	0
Gpr176	1.955	2.284	3.479	3.688	4.016	4.298	0.084166	1	0.207087	0.980486	0.304993	0.644492	7.57	8.82
Slc16a1	13.769	20.786	20.199	23.598	23.789	24.807	0.224381	0.68084	0.236011	0.69759	0.296463	0.381445	8.93	10.2
Acsf2	4.502	5.635	2.31	2.905	3.074	2.814	0.330645	0.728726	0.412224	0.564739	0.284729	0.656705	6.51	9.23
Pik3c2b	1.965	2.403	1.079	1.106	1.357	1.306	0.0356565	1	0.330726	0.200327	0.27546	0.317985	0	7.31
Scd1	17.117	24.603	22.619	25.658	26.749	27.214	0.181874	0.453832	0.24195	0.201595	0.266814	0.0899473	8.57	9.79
Macrod1	5.039	5.657	5.314	5.983	5.96	6.333	0.171071	0.737355	0.165514	0.776123	0.253091	0.239954	8.76	9.86
Prrt2	0.834	1.385	0.379	0.444	0.464	0.449	0.228362	0.973821	0.291927	0.940956	0.244518	0.83469	0	0
Ak4	9.726	13.805	15.722	17.61	18.7	18.512	0.16361	0.60337	0.250254	0.228526	0.235676	0.20233	6.68	9.2
Cbx7	0.378	0.544	0.265	0.3	0.291	0.31	0.17897	0.933845	0.135027	1	0.226276	0.807126	0	8.44
Slc29a1	34.814	43.918	34.09	37.697	37.534	39.732	0.145101	0.709647	0.138849	0.742462	0.220953	0.280497	10.2	11.6
Mfn1	11.01	11.987	12.87	14.806	14.149	14.921	0.20217	0.367039	0.136688	0.650308	0.213332	0.210487	6.27	7.29
Hmox1	12.115	10.219	16.221	19.951	16.982	18.719	0.298598	0.462478	0.0661436	1	0.206641	0.610254	7.54	8.99
Pdzd4	3.745	4.389	5.553	5.981	6.275	6.407	0.107119	0.833912	0.176348	0.494873	0.206382	0.217897	0	6.63
Xpr1	3.743	4.116	4.238	5.19	4.456	4.879	0.292351	0.105439	0.0723656	1	0.203202	0.332136	0	5.83
Ppip5k2	9.844	12.371	16.583	18.895	18.431	18.985	0.188299	0.50949	0.152429	0.727345	0.195155	0.393994	8.57	9.97
Smagp	1.27	1.192	0.314	0.247	0.329	0.358	-0.346254	0.962286	0.067323	1	0.189195	0.948178	0	0
Acly	23.193	29.034	28.214	30.446	30.726	32.131	0.109841	0.827918	0.123049	0.779253	0.187555	0.342887	7.8	9.37
Adcy4	0.146	0.227	0.071	0.071	0.072	0.08	0	1	0.0201779	1	0.172181	0.926497	0	0
Vapb	7.52	8.335	7.136	7.599	7.705	8.018	0.090694	0.906722	0.110679	0.842457	0.168127	0.415909	7.65	8.98
Naa25	25.02	25.936	22.786	24.68	24.871	25.433	0.115195	0.837999	0.126317	0.844099	0.158554	0.534564	9.36	10.6
Psma5	30.67	33.437	26.722	28.443	28.013	29.654	0.0900457	0.960197	0.0680685	1	0.150199	0.680392	8.08	9.55
B4galt3	6.132	6.193	9.527	11.114	9.989	10.557	0.222284	0.710209	0.0683183	1	0.148106	0.763227	6.45	7.73
Sohlh1	0	0.032	0.057	0.064	0.045	0.063	0.16711	1	-0.341037	1	0.14439	1	0	0
Rnf17	0.05	0.049	0.048	0.037	0.04	0.053	-0.375509	1	-0.263034	1	0.142958	1	0	0
Klhdc9	4.639	4.875	2.189	2.648	2.442	2.413	0.274631	0.335178	0.157791	0.805296	0.140556	0.693626	0	0
Csdc2	1.196	0.955	0.296	0.372	0.396	0.325	0.329705	0.650045	0.419903	0.483436	0.134843	0.929108	0	0
Zbed4	10.265	12.468	14.03	15.778	15.061	15.389	0.169399	0.509379	0.102303	0.882095	0.133384	0.555699	7.76	8.47
Tspan3	15.291	18.775	17.907	19.123	18.899	19.641	0.0947852	0.90647	0.0777862	0.981336	0.133345	0.618539	7.34	8.14
Psma3	28.835	30.449	24.678	25.731	26.192	26.927	0.060282	1	0.0859007	1	0.125828	0.7541	7.88	9.05
Alx1	0.36	0.427	0.144	0.142	0.146	0.157	-0.0201779	1	0.0198996	1	0.124696	1	0	0
Gps1	28.945	33.775	34.492	35.854	36.701	37.419	0.0558723	1	0.0895576	0.933787	0.117509	0.675352	0	8.33
Zfp354c	3.344	4.696	4.852	5.636	5.551	5.231	0.216092	0.319006	0.194168	0.416694	0.108507	0.696981	6.36	7.78
Usp2	1.424	1.625	0.556	0.616	0.616	0.593	0.147845	0.908551	0.147845	0.888716	0.0929472	0.908698	8.05	8.36
Mylk3	0.189	0.07	0.106	0.104	0.12	0.112	-0.0274807	1	0.17897	1	0.0794345	1	0	0
Id3	19.997	18.963	28.424	29.437	27.595	29.952	0.0505211	1	-0.0427027	1	0.0755427	0.850147	8.44	10.5
Vps37d	1.342	1.294	2.19	2.204	2.38	2.303	0.00919335	1	0.120031	0.979734	0.0725835	0.867429	0	0
Ctsl	25.401	27.112	23.258	23.674	23.663	24.418	0.0255764	1	0.0249059	1	0.070218	0.921787	7.73	8.42
Phb	25.496	26.127	30.068	30.266	30.504	31.562	0.00946911	1	0.0207695	1	0.0699597	0.890276	8.58	9.77
Atcay	0.166	0.267	0.104	0.116	0.096	0.109	0.157541	1	-0.115477	1	0.0677446	1	7.35	8.56
Nif3l1	11.617	12.193	15.008	15.351	14.96	15.727	0.0326009	1	-0.00462156	1	0.0675118	0.83955	8.43	9.54
Extl1	0.208	0.191	0.087	0.073	0.098	0.091	-0.253119	0.972481	0.171766	1	0.0648511	1	0	0
Scn1a	0.062	0.075	0.049	0.047	0.039	0.051	-0.060121	1	-0.329308	1	0.0577155	1	0	0
Ing1	11.347	11.652	13.883	15.147	13.93	14.421	0.125713	0.756703	0.0048759	1	0.0548519	0.899427	8	9.6
Slc27a3	2.949	2.845	1.57	1.878	1.677	1.629	0.258433	0.920662	0.0951181	1	0.053222	1	0	0
Cux2	0.241	0.214	0.141	0.122	0.113	0.146	-0.208814	1	-0.319372	1	0.0502732	1	0	0
Ssx2ip	5.979	7.535	12.736	13.615	12.454	13.12	0.0962847	0.879902	-0.0323031	1	0.0428555	0.917308	0	7.34
Duox1	0.647	0.591	0.31	0.38	0.337	0.319	0.293731	0.485966	0.12048	0.996692	0.0412882	0.972482	0	0
Chtf18	11.186	11.066	15.261	15.458	15.187	15.667	0.0185042	1	-0.00701259	1	0.0378795	0.906362	7.12	8.26
Cks2	32.383	29.395	26.394	26.294	26.499	27.094	-0.00547638	1	0.00572791	1	0.0377634	1	8.82	9.48
Lemd2	12.207	12.723	15.633	15.348	15.839	15.993	-0.026544	1	0.0188866	1	0.0328459	0.94681	7.79	9.56
Adh7	2.02	2.346	5.185	6.411	4.974	5.296	0.306205	0.102907	-0.0599375	1	0.0305591	0.969875	0	7.62
Ltbp4	5.424	6.005	2.72	2.618	2.959	2.771	-0.0551416	1	0.121503	1	0.0268001	1	8.5	10
Inpp5a	5.758	6.117	7.313	8.137	6.455	7.447	0.154034	0.780787	-0.180046	0.999228	0.026196	0.952202	0	0
S100a6	35.54	39.326	25.817	25.126	25.53	26.286	-0.0391403	1	-0.0161278	1	0.0259733	1	9.01	10.4
Egfl8	4.083	3.294	2.273	2.17	2.145	2.312	-0.0669026	1	-0.08362	1	0.0245437	1	0	0
Hspb6	7.512	9.541	8.148	8.231	8.052	8.265	0.0146217	1	-0.0170988	1	0.0205688	1	8.64	9.53
Pclo	0.304	0.303	0.146	0.148	0.142	0.148	0.0196288	1	-0.0400774	1	0.0196288	1	0	0
Sel1l	7.026	7.25	11.372	11.582	11.409	11.521	0.0263984	1	0.00468634	1	0.0187799	1	0	6.83
Tmem180	1.138	0.793	0.452	0.477	0.395	0.456	0.0776665	1	-0.19447	1	0.0127111	1	6.73	7.98
Cpox	3.908	4.185	6.106	6.412	6.001	6.138	0.0705468	0.969523	-0.0250247	1	0.00754106	1	0	7.05
Ddah1	21.704	22.256	26.102	25.591	25.564	26.232	-0.0285238	1	-0.0300468	1	0.00716745	1	7.64	9.83
Fktn	6.968	6.758	7.19	7.529	7.086	7.207	0.0664665	0.974659	-0.0210203	1	0.00340707	1	7.7	8.35
Fstl1	30.181	29.738	31.108	28.764	31.443	30.959	-0.113021	0.994207	0.0154532	1	-0.00692677	1	0	7.99
Tshz3	2.475	2.704	3.368	3.404	3.304	3.35	0.0153389	1	-0.0276785	1	-0.00773104	1	0	0
Ndrg1	8.232	10.788	8.495	8.403	10.245	8.434	-0.0157095	1	0.270234	0.112383	-0.0103969	1	9.98	11.4
Cx3cl1	6.897	8.318	9.163	8.637	11.369	9.08	-0.0852897	1	0.311213	0.577737	-0.0131277	1	6.45	8.62
Serpinf1	20.924	23.44	22.484	22.266	21.552	22.071	-0.0140563	1	-0.061077	1	-0.0267467	1	8.59	9.39
Spef1	1.309	1.147	1.023	0.995	0.984	1.003	-0.0400377	1	-0.0560759	1	-0.0284845	1	6.51	8.65
Pdia4	19.283	20.58	27.912	27.277	27.394	27.291	-0.0332005	1	-0.0270256	1	-0.0324602	1	8.66	9.81
Reep3	14.28	14.471	15.39	14.918	15.219	15.038	-0.0449391	1	-0.0161197	1	-0.0333805	1	7.02	9.5
Il1rl1	32.963	35.441	27.884	24.731	27.663	26.982	-0.173117	0.854613	-0.0114799	1	-0.0474402	1	8.19	8.89
Fignl1	7.94	7.635	13.39	13.589	12.383	12.956	0.0212833	1	-0.112795	1	-0.0475356	1	8.46	9.22
Rnf167	22.219	20.126	11.136	12.041	10.602	10.703	0.112724	0.864148	-0.0708947	1	-0.0572159	1	7.86	8.7
Tuba4a	7.202	8.244	12.647	12.302	12.041	12.14	-0.0399023	1	-0.07084	1	-0.0590268	1	6.19	6.67
Ccdc80	15.301	15.28	20.214	18.526	20.176	19.395	-0.125803	0.880905	-0.00271465	1	-0.0596701	1	6.71	8.75
Rsbn1	8.62	8.673	8.352	8.675	8.273	8.011	0.054742	1	-0.0137111	1	-0.0601394	1	8.47	10
Ttc27	12.349	11.226	19.473	19.033	19.286	18.555	-0.0329722	1	-0.0139212	1	-0.0696672	1	8.53	8.72
Slc35f5	5.998	5.854	9.02	9.034	8.923	8.574	0.00223748	1	-0.0155986	1	-0.073159	1	8.05	8.89
Zmiz1	17.474	14.938	4.348	3.682	4.533	4.124	-0.239862	1	0.0601142	1	-0.0763076	1	7.67	9.84
Ptgfrn	13.082	14.809	20.572	19.448	20.573	19.497	-0.0810603	1	7.01274e-05	1	-0.0774299	1	7.77	9.06
Zmynd15	0.314	0.326	0.125	0.102	0.087	0.118	-0.293359	0.988887	-0.522841	0.921504	-0.0831412	1	0	0
Lrrc16b	0.206	0.181	0.141	0.125	0.114	0.133	-0.173767	1	-0.306661	1	-0.0842689	1	0	0
Mapkapk2	16.624	14.288	26.32	24.764	24.674	24.8	-0.0879151	0.98897	-0.0931679	1	-0.0858194	0.992042	6.86	8.07
Herpud2	8.02	8.029	5.546	5.184	5.566	5.223	-0.0973819	0.909042	0.00519329	1	-0.0865689	0.82468	7.83	9.04
Tnfaip6	2.847	2.124	3.764	3.319	3.474	3.52	-0.181518	0.982617	-0.115669	1	-0.0966912	1	0	6.65
Ptms	25.014	26.752	20.375	18.331	19.237	19.04	-0.152515	0.791917	-0.0829162	1	-0.0977666	0.988012	6.87	8.53
Kif5c	6.543	6.381	10.769	10.428	9.912	10.059	-0.0464218	1	-0.119636	1	-0.0983974	0.999146	6.67	7.72
Dclk2	6.065	5.269	4.177	4.002	4.13	3.897	-0.061746	1	-0.0163254	1	-0.100103	1	7.99	8.71
Cys1	0.458	0.644	0.254	0.206	0.22	0.236	-0.302184	0.954712	-0.207325	1	-0.106042	1	0	0
Pvrl1	2.404	3.101	2.923	2.661	2.896	2.715	-0.135481	1	-0.0133882	1	-0.106498	1	6.64	7.73
Hoxc4	0.144	0.297	0.108	0.069	0.102	0.1	-0.646363	0.737223	-0.0824622	1	-0.111031	1	0	0
Dos	4.438	3.535	2.408	2.281	2.286	2.227	-0.0781689	1	-0.07501	1	-0.112734	1	8.78	9.63
Syt11	5.815	5.303	5.953	6.067	4.973	5.496	0.0273664	1	-0.2595	0.445047	-0.115235	0.948563	6.55	7.77
Mdfic	8.985	9.074	10.061	9.222	10.089	9.265	-0.125622	0.994207	0.00400948	1	-0.118911	0.992042	6.87	8.44
Bdh1	0.353	0.347	0.121	0.079	0.088	0.111	-0.615082	0.629654	-0.459432	0.983217	-0.124447	1	0	0
Nr4a1	3.899	4.75	1.79	1.925	1.652	1.642	0.104899	0.951902	-0.115746	1	-0.124505	1	6.68	7.7
Vamp7	5.764	5.87	13.351	13.27	12.789	12.244	-0.00877943	1	-0.0620443	1	-0.124873	0.932613	0	6.14
Grin2d	0.917	1.122	0.453	0.403	0.412	0.414	-0.168731	0.941476	-0.136867	1	-0.12988	1	0	0
Ppp1r3a	0.111	0.167	0.081	0.067	0.069	0.074	-0.273761	0.966449	-0.231326	1	-0.130397	1	0	0
Zfp367	12.162	10.421	11.959	11.682	10.678	10.869	-0.0338095	1	-0.163455	0.958845	-0.137878	0.883705	7.35	9.48
Agbl5	7.04	5.927	4.866	4.502	4.649	4.413	-0.11217	0.996221	-0.0658159	1	-0.140977	0.96434	7.84	9.4
Rbmx	15.775	12.508	16.801	15.646	15.038	15.212	-0.102753	0.967094	-0.159934	0.949335	-0.143337	0.855075	7.11	7.74
Anxa3	36.846	29.188	30.558	26.216	28.584	27.568	-0.221103	0.389253	-0.0963423	1	-0.148556	0.736283	6.55	7.08
Pkia	3.607	4.062	9.751	8.646	9.547	8.761	-0.173517	0.862875	-0.0305027	1	-0.154455	0.907237	7.41	8.15
Tmem50b	4.103	3.873	8.815	8.004	8.426	7.894	-0.139239	0.886677	-0.0651127	1	-0.159204	0.848056	0	0
Khk	1.542	1.321	0.904	0.642	0.932	0.809	-0.493749	0.346877	0.0440072	1	-0.160183	0.992042	0	0
Twsg1	11.6	11.164	16.686	14.986	15.772	14.846	-0.155023	0.740018	-0.0812725	1	-0.168564	0.737288	0	6.51
Tpk1	1.236	1.602	1.621	1.545	1.674	1.439	-0.0692773	1	0.0464154	1	-0.171817	0.904326	7.87	8.65
Gramd3	2.538	1.824	2.907	2.881	2.694	2.58	-0.0129614	1	-0.109781	1	-0.17216	0.88846	0	7.44
Hoxb8	0.435	0.683	0.342	0.242	0.274	0.302	-0.498989	0.613046	-0.31982	1	-0.179448	1	0	0
Gpbp1l1	11.892	9.433	17.926	16.609	15.259	15.816	-0.110088	0.979302	-0.232393	0.690752	-0.180669	0.742654	9.32	9.92
Ahrr	0.072	0.067	0.067	0.059	0.043	0.059	-0.183446	1	-0.639824	0.901538	-0.183446	1	0	0
Sec14l2	0.511	0.47	0.474	0.398	0.423	0.416	-0.252119	0.847937	-0.164229	1	-0.188304	0.958555	0	0
Cnih2	1.737	2.41	1.352	1.214	1.338	1.183	-0.155327	1	-0.015017	1	-0.192645	0.962764	0	0
Foxg1	0.743	0.781	0.415	0.356	0.361	0.363	-0.221234	0.856858	-0.201112	1	-0.193142	0.952202	0	0
Slc4a7	18.55	16.324	15.297	14.267	14.004	13.328	-0.100567	1	-0.12741	1	-0.198788	0.737288	7.13	7.6
Gatsl2	2.451	2.669	1.428	1.276	1.232	1.24	-0.162368	0.99637	-0.212994	1	-0.203656	0.977305	6.4	6.91
Manba	1.062	0.963	1.593	1.51	1.485	1.379	-0.0771977	1	-0.101283	1	-0.208124	0.839841	6.28	0
Tbx2	0.534	0.541	0.397	0.333	0.377	0.343	-0.253617	0.81924	-0.0745745	1	-0.21093	0.9471	0	0
Cnpy4	14.187	12.701	18.717	16.913	16.189	16.133	-0.146217	0.812482	-0.209335	0.69269	-0.214334	0.523758	0	8.14
Exoc7	5.25	5.043	8.354	7.055	7.862	7.188	-0.243821	0.459562	-0.0875708	1	-0.216877	0.727216	6.44	7.58
Gba	10.395	9.305	17.912	15.728	16.154	15.246	-0.187591	0.618479	-0.149035	0.992135	-0.232496	0.515603	0	0
Lrrk1	12.822	9.715	10.995	9.354	10.162	9.354	-0.233192	0.711307	-0.113663	1	-0.233192	0.80412	7.96	9.22
Tspan15	4.891	4.572	6.708	5.831	6.033	5.701	-0.202139	0.829181	-0.153007	1	-0.234668	0.756514	6.25	7.34
Rala	11.676	10.822	15.901	13.64	13.955	13.507	-0.221274	0.424717	-0.188335	0.826718	-0.23541	0.443579	6.23	7.16
Tmem107	2.616	2.475	6.814	6.11	5.672	5.774	-0.15733	1	-0.264644	1	-0.238931	0.919136	8.7	9.2
Gata3	1.968	2.043	0.863	0.744	0.743	0.73	-0.214058	0.770787	-0.215998	0.944581	-0.241464	0.700713	0	6.91
Serpinb8	0.609	0.46	0.244	0.248	0.201	0.206	0.023459	1	-0.279686	1	-0.244237	1	0	0
Phc1	7.23	6.493	7.453	6.257	6.606	6.286	-0.25235	0.902354	-0.174044	1	-0.245679	0.920793	6.14	6.21
Tnrc6b	9.431	6.378	4.226	3.953	3.297	3.555	-0.0963448	0.93521	-0.358139	0.107105	-0.249443	0.363506	7.29	8.72
Neu1	3.347	3.023	4.993	4.369	4.259	4.176	-0.192604	0.629459	-0.229392	0.665395	-0.257785	0.444133	7.37	7.48
Abcc3	0.164	0.187	0.113	0.103	0.111	0.094	-0.133678	1	-0.0257631	1	-0.26559	0.971763	0	0
Etv4	6.372	5.586	7.242	5.591	6.885	5.951	-0.373282	0.0708088	-0.0729315	1	-0.283256	0.423613	7.31	9.56
Gpt	3.271	2.282	2.593	2.202	2.418	2.13	-0.235808	0.834568	-0.100808	1	-0.283769	0.822359	0	0
Irs1	9.968	8.296	9.432	7.429	8.841	7.694	-0.344396	0.0534124	-0.0933542	1	-0.29383	0.222429	0	8.65
Nlrx1	0.142	0.167	0.113	0.058	0.065	0.092	-0.962198	0.230204	-0.797811	0.583697	-0.296617	0.950162	0	0
Nfasc	0.232	0.231	0.118	0.102	0.113	0.096	-0.210218	1	-0.0624641	1	-0.297681	0.921277	0	0
Ift80	4.138	3.405	8.214	7.74	6.607	6.648	-0.0857514	1	-0.31409	0.25326	-0.305165	0.194609	8.35	9.14
Tmem127	7.217	6.341	12.055	10.213	9.818	9.753	-0.239225	0.342324	-0.296131	0.261923	-0.305714	0.184508	6.32	7.86
Dtx3l	1.604	1.46	1.995	1.727	1.562	1.613	-0.208121	0.653674	-0.352994	0.302018	-0.306642	0.355033	0	0
Nuak1	12.531	9.596	12.132	10.107	10.604	9.767	-0.263463	0.245091	-0.194209	0.832421	-0.31283	0.183571	7.68	9.82
Slc25a27	2.507	2.938	2.185	2.092	2.176	1.756	-0.0627504	1	-0.00595472	1	-0.31534	0.684311	7.15	8.08
Slc38a4	0.174	0.115	0.362	0.407	0.304	0.29	0.169039	0.987792	-0.251918	1	-0.319937	0.818276	0	0
Paqr8	0.333	0.45	0.915	0.731	0.742	0.733	-0.3239	0.331188	-0.302353	0.582269	-0.319959	0.480769	0	0
Klf4	5.494	4.846	4.405	4.16	3.604	3.506	-0.0825585	1	-0.289543	0.45889	-0.329316	0.183436	6.13	8.14
Cnp	3.841	2.901	1.452	1.209	1.082	1.151	-0.264227	0.63882	-0.424341	0.31532	-0.335154	0.547121	0	0
Tmcc2	3.856	4.05	6.752	5.736	5.97	5.335	-0.23527	0.410241	-0.177584	0.900644	-0.339827	0.170218	6.58	8.44
Rnf44	16.802	13.008	8.404	7.191	6.967	6.631	-0.224884	0.94573	-0.270539	1	-0.34185	0.761764	9.69	10.2
Cpt1c	3.317	2.504	3.007	2.384	2.53	2.351	-0.334941	0.212905	-0.249187	0.712517	-0.35505	0.22644	6.64	7.78
Tead1	14.73	12.105	8.8	6.537	7.987	6.88	-0.428875	0.0747802	-0.13985	1	-0.355095	0.250886	0	0
C1qtnf9	0.075	0.065	0.073	0.056	0.034	0.057	-0.38247	1	-1.10236	0.727345	-0.356935	1	0	0
Apbb1	3.486	3.61	9.019	7.343	7.39	7.04	-0.296598	0.376901	-0.287393	0.672181	-0.357392	0.355675	6.03	6.52
Tmem134	8.979	6.758	16.169	12.549	14.372	12.482	-0.365658	0.0636141	-0.16997	0.927421	-0.373381	0.0932864	0	8.27
Dirc2	2.317	2.043	4.704	3.946	4.115	3.629	-0.253497	0.334694	-0.192996	0.865559	-0.374316	0.088772	9.03	9.78
Gla	9.185	8.109	8.561	7.477	7.512	6.579	-0.19532	0.602325	-0.188582	0.801648	-0.379911	0.065934	0	7.81
Gpr137	4.019	3.954	7.251	6.129	5.918	5.57	-0.242528	0.841847	-0.29307	0.910845	-0.380503	0.55799	8.56	9.09
Fgf7	26.746	22.047	19.755	15.006	17.158	14.972	-0.396678	0.0157717	-0.203336	0.75489	-0.399951	0.0228143	8.08	10.3
Slc2a8	1.145	1.441	2.527	2.151	2.104	1.913	-0.232418	0.995435	-0.264291	1	-0.401589	0.799452	0	0
Ednra	0.077	0.094	0.078	0.058	0.052	0.059	-0.427421	0.976411	-0.584963	0.959586	-0.402759	0.975162	0	0
Crot	2.974	2.953	7.307	5.982	5.776	5.513	-0.288651	0.212887	-0.339208	0.167639	-0.406442	0.0385004	0	7.05
Cdkn2c	6.269	3.546	13.479	10.461	9.39	10.143	-0.365693	0.0553967	-0.521516	0.00206604	-0.410229	0.0300341	6.08	8.45
Myl9	30.123	20.319	32.652	23.555	29.067	24.499	-0.471138	0.00255605	-0.167789	0.900228	-0.414448	0.0228914	0	0
Col11a1	16.99	13	19.297	13.444	16.699	14.462	-0.521414	0.000318757	-0.208615	0.754205	-0.416109	0.0190678	0	6.82
Prrt1	0.585	0.801	0.398	0.352	0.346	0.296	-0.177193	1	-0.201996	1	-0.427171	0.892777	7.91	9.39
Kazald1	0.67	0.611	1.688	1.155	1.452	1.248	-0.547422	0.226024	-0.217273	1	-0.435697	0.532613	7.85	9.12
Cdc42ep3	24.34	20.438	26.558	19.462	22.972	19.489	-0.448487	0.00386517	-0.20927	0.686017	-0.446486	0.00818235	7.23	10
Ahr	12.57	9.732	9.775	7.683	8.34	7.154	-0.347427	0.148216	-0.229049	0.799954	-0.450347	0.0368903	6.7	8.19
Emp1	29.824	23.599	26.562	19.789	22.729	19.334	-0.424665	0.113517	-0.22483	0.865644	-0.458224	0.0871304	6.49	8.63
Dnajb9	5.407	5.076	5.116	4.5	3.799	3.714	-0.185091	0.967462	-0.429397	0.571317	-0.462042	0.335306	8.22	8.88
Mxd3	10.471	8.108	12.66	10.178	9.626	9.162	-0.314823	0.15323	-0.395269	0.0928237	-0.466543	0.0168353	8.66	9.52
Nbl1	5.581	5.117	10.186	6.979	8.908	7.28	-0.545495	0.00253142	-0.193414	0.937062	-0.484577	0.0233776	0	6.47
Mertk	0.223	0.196	0.164	0.165	0.12	0.115	0.00877021	1	-0.450661	0.899072	-0.512062	0.735339	0	0
Smad7	15.253	11.456	12.306	8.887	9.106	8.598	-0.469594	0.00300067	-0.434473	0.0211446	-0.517289	0.00135867	7.37	8.89
Tgfbr2	20.474	15.394	22.998	15.959	19.536	15.96	-0.527138	0.00484775	-0.235373	0.718148	-0.527048	0.00843671	7.93	8.98
Nfatc4	3.143	2.502	2.884	2.247	2.307	1.999	-0.360071	0.313126	-0.322053	0.655976	-0.528793	0.0867152	7.06	8.72
Ltbp2	0.25	0.251	0.213	0.114	0.158	0.147	-0.90182	0.00867686	-0.430929	0.693298	-0.535037	0.28916	0	0
Gli1	0.182	0.357	0.314	0.32	0.251	0.214	0.0273073	1	-0.323077	1	-0.553154	0.720245	7.3	7.17
Fam131b	3.239	3.061	6.846	4.925	5.319	4.642	-0.475138	0.0032847	-0.364106	0.10445	-0.560515	0.000833364	6.37	7.5
Cpt1b	2.195	1.345	1.547	1.145	1.222	1.026	-0.434126	0.175106	-0.340229	0.650552	-0.592442	0.038159	0	0
Tst	0.622	0.449	1.796	1.276	1.348	1.187	-0.493159	0.14956	-0.413967	0.459586	-0.597467	0.0578882	7.25	7.96
Masp1	12.61	9.174	12.979	8.281	10.319	8.567	-0.648302	4.57e-06	-0.330876	0.192767	-0.599317	0.000158428	8.15	8.84
Afmid	4.434	3.288	4.481	2.867	3.611	2.947	-0.644279	0.00212458	-0.311422	0.603226	-0.604574	0.0134014	8.96	10.5
Smad3	8.534	6.006	10.075	6.429	7.467	6.551	-0.648114	4.99e-05	-0.432179	0.129727	-0.620993	2.14e-05	8.54	9.86
Duoxa1	0.496	0.485	1.878	1.491	1.656	1.209	-0.332917	0.507608	-0.181494	1	-0.635383	0.0364828	0	0
Slc9a9	0.319	0.176	0.232	0.17	0.244	0.149	-0.44859	0.691071	0.0727563	1	-0.638812	0.438573	0	0
Map4k1	0.428	0.234	0.324	0.217	0.267	0.208	-0.578299	0.440636	-0.279154	1	-0.63941	0.353577	7.76	8.31
Tnfrsf25	2.305	1.297	1.186	0.698	1.104	0.76	-0.764805	0.0207846	-0.103364	1	-0.642033	0.150384	0	0
Pdgfb	5.82	5.597	7.058	4.305	5.918	4.5	-0.713246	0.000142181	-0.25415	0.785619	-0.649334	0.0018371	6.67	9.94
Phyh	0.438	0.445	1.195	0.72	0.98	0.75	-0.730942	0.0129585	-0.286157	0.869253	-0.672048	0.0338077	0	0
Atp2c2	0.178	0.178	0.136	0.101	0.075	0.085	-0.429251	0.82695	-0.858644	0.344363	-0.678072	0.473039	0	0
Wif1	0.232	0.151	0.147	0.086	0.091	0.091	-0.773408	0.593684	-0.691878	0.839327	-0.691878	0.625207	0	6.98
Prkx	4.038	2.786	5.197	3.638	3.74	3.217	-0.514534	0.00243592	-0.474641	0.0212173	-0.691963	3.75e-05	6.69	7.87
Aldh3a1	0.281	0.173	1.505	1.911	0.746	0.926	0.344564	0.868368	-1.01252	0.150314	-0.700679	0.374759	7.48	8.75
Creld1	2.957	1.53	1.329	0.507	0.877	0.817	-1.39028	0.000270131	-0.599692	0.481144	-0.701933	0.200055	8.38	8.57
Arl4c	13.669	10.364	14.369	8.595	9.985	8.476	-0.74139	4.74e-08	-0.525125	0.0012617	-0.761504	4.24e-08	7.29	9.16
Pdzd2	5.28	3.737	2.587	1.383	1.741	1.52	-0.903479	7.74e-08	-0.571364	0.0183274	-0.767209	3.78e-05	0	7.19
Aspa	0.102	0.126	0.06	0.042	0.054	0.035	-0.514573	0.880671	-0.152003	1	-0.777608	0.892783	0	6.18
Dgka	1.837	1.267	1.936	1.113	1.143	1.127	-0.798625	0.00527355	-0.760254	0.0241296	-0.780591	0.0112283	0	0
Cdc42ep2	2.523	1.907	5.319	2.603	4.308	3.07	-1.03098	0.152651	-0.304137	1	-0.792916	0.461613	6.97	7.69
Lmbr1l	8.082	4.368	7.618	5.284	5.018	4.394	-0.527782	0.00136571	-0.6023	0.000716545	-0.793877	4.72e-07	8.49	9.18
Ppap2b	9.523	5.443	8.992	5.295	6.391	5.184	-0.764011	2.11e-05	-0.4926	0.043562	-0.794576	1.56e-05	6.39	8.33
Pou6f1	2.211	1.589	2.079	1.16	1.435	1.193	-0.841765	0.000184219	-0.534839	0.10786	-0.801296	0.0010612	0	0
Slc2a5	0.104	0.265	0.116	0.081	0.128	0.066	-0.518131	0.746717	0.142019	1	-0.813587	0.430021	0	0
Pcyt1b	3.003	2.314	4.12	2.719	2.784	2.337	-0.599568	0.000178462	-0.565485	0.00255777	-0.817987	4.87e-07	0	6.51
Myo1f	0.161	0.264	0.124	0.051	0.081	0.068	-1.28177	0.318554	-0.614346	1	-0.866733	0.706751	0	0
Rps6ka5	0.879	0.761	1.684	1.295	1.098	0.923	-0.37894	0.182413	-0.617014	0.00581588	-0.86749	3.62e-06	7.84	8.66
Trpm4	1.548	0.759	1.657	0.928	1.104	0.882	-0.836377	0.00508768	-0.585833	0.256758	-0.909723	0.00273264	7.5	8.41
Cxcl12	12.238	7.251	11.472	5.267	7.797	5.881	-1.12306	7.74e-08	-0.557126	0.071268	-0.963984	3.64e-05	0	7.63
Slc41a2	4.566	2.308	8.533	4.752	5.225	4.111	-0.844518	4.88e-08	-0.707622	4.75e-05	-1.05356	1.16e-11	6.37	7.58
Myh1	0.039	0.06	0.085	0.079	0.056	0.04	-0.10561	1	-0.602036	0.999228	-1.08746	0.904326	0	0
Pax2	0.295	0.202	0.134	0.099	0.098	0.063	-0.436733	0.984673	-0.451379	1	-1.08881	0.45923	0	0
Cyp39a1	0.78	0.45	0.706	0.457	0.524	0.329	-0.627474	0.025083	-0.430101	0.387766	-1.10158	1.94e-05	7.15	8.08
Plekhg2	8.505	4.119	5.217	2.652	2.806	2.415	-0.97614	0.0400575	-0.894705	0.145247	-1.1112	0.0198137	6.16	7.37
Fosb	1.68	1.222	0.428	0.252	0.284	0.191	-0.764187	0.0796034	-0.59172	0.36239	-1.16404	0.00582347	6.47	7.74
Cyp26b1	1.51	0.659	1.584	0.778	0.933	0.679	-1.02573	0.0191491	-0.763623	0.257552	-1.22209	0.00482835	0	7.77
Etv5	3.686	2.166	4.21	2.394	2.941	1.772	-0.814397	0.00331399	-0.517513	0.267709	-1.24844	2.05e-06	0	7.04
Ypel5	4.156	1.61	6.455	3.772	3.392	2.581	-0.775087	1.88e-07	-0.928281	1.53e-09	-1.32249	1.2e-19	6.03	6.63
Lgals9	0.093	0.186	0.609	0.161	0.22	0.235	-1.91938	0.376402	-1.46894	0.745971	-1.37378	0.654973	0	0
Ankrd1	21.391	11.353	18.462	7	10.034	6.593	-1.39913	1.62e-20	-0.879662	1.66e-07	-1.48555	2.58e-21	0	7.65
Gpr153	2.024	1.02	3.317	1.264	1.939	1.035	-1.39188	6.31e-08	-0.774566	0.0263452	-1.68025	1.93e-10	0	8.31
Psmb8	0.176	0.335	0.419	0.068	0.075	0.109	-2.62334	0.606574	-2.48199	0.776841	-1.94262	0.797191	0	0
Cln3	1.681	0.882	0.604	0.207	0.246	0.146	-1.54492	5.61e-07	-1.29589	7.87e-05	-2.04858	1.35e-10	0	6.27
Ccrl2	0.172	0.164	0.43	0.063	0.079	0.081	-2.77091	0.920662	-2.44441	1	-2.40834	0.906175	0	0
Cmpk2	0.09	0.116	1.366	0.111	0.072	0.124	-3.62133	0.995695	-4.24582	1	-3.46155	0.959984	0	6.45
Srgn	0.077	0.131	0.506	0.061	0.085	0.042	-3.05226	0.866572	-2.5736	1	-3.59068	0.733254	0	0
Ctss	0.079	0.03	0.833	0.052	0.028	0.027	-4.00173	0.991422	-4.89482	1	-4.94729	0.914656	0	0
