# Supplementary material for: The aryl hydrocarbon receptor regulates nucleolar activity and protein synthesis in MYC-expressing cells
Source: Genes Dev. 2018 Oct 1;32(19-20):1303–8. doi: 10.1101/gad.313007.118 (PMC6169836; doi:10.1101/gad.313007.118)
Supplement: Supplemental Material [file supp_gad.313007.118_Supplementary_tableS5.xlsx]

## Sheet: Overlap with Lymphoma samples
	RNA																			ChIP
Gene Symbol	C1 RPKM	C3 RPKM	C4 RPKM	C6 RPKM	P2 RPKM	P3 RPKM	P4 RPKM	P5 RPKM	T1 RPKM	T2 RPKM	T3 RPKM	log2(P/C)	qvalue.PvsC	log2(T1/C)	qvalue.T1vsC	log2(T2/C)	qvalue.T2vsC	log2(T3/C)	qvalue.T3vsC	Myc binding C	Myc binding P	Myc binding T1	Myc binding T2	Myc binding T3	P vs C ChIP	T1 vs C ChIP	T2 vs C ChIP	T3 vs C ChIP	average log2FC Ts vs C ChIP	SEM Ts vs C ChIP	Average Fold change
Slc16a1	62.77	73.94	64.71	92.73	218.71	396.41	1036.69	739.82	1589.86	956.55	651.73	3.02337	4.23298e-60	4.43428	1.52757e-73	3.70129	9.2861e-48	3.14772	7.17465e-32	7.48	9.39	11.4	11	10.2	1.91	3.92	3.52	2.72	3.38667	0.325926	10.459
Ptgfrn	0.63	0.21	0.31	0.46	0.47	0.9	0.26	0.82	6.25	7.3	12.54	0.605721	0.655208	3.9568	3.79107e-06	4.18084	3.49547e-07	4.9614	2.85178e-12	0	0	0	0	0	0	0	0	0	0	0	1
Ltbp2	0.91	1.09	0.95	1.34	1.25	0.94	1.15	1.54	16.07	18.68	26.94	0.185904	0.876399	3.90532	3.21528e-11	4.12244	2.7346e-13	4.6507	1.19405e-19	0	0	7.29	7.44	6.21	0	7.29	7.44	6.21	6.98	0.444444	126.238
Cx3cl1	0	0	0.28	0.56	0	0	0	0	3.07	4.95	2.61	#NUM!	0.339745	3.86978	0.00898684	4.55897	0.000403788	3.63559	0.0156441	0	0	0	0	0	0	0	0	0	0	0	1
Serpinf1	4.85	5.6	6.57	9.49	7.34	6.25	9.15	6.35	95.23	40.9	25.06	0.133987	1	3.84488	7.75925e-13	2.62556	0.000123402	1.91885	0.0127115	0	0	0	0	0	0	0	0	0	0	0	1
Cxcl12	1.7	1.9	1.1	1.56	1.13	1.1	1.74	6.69	22.33	20.57	27.04	0.767973	0.200462	3.83475	2.24178e-12	3.71631	2.53331e-11	4.11086	1.81073e-15	0	0	0	0	0	0	0	0	0	0	0	1
Ltbp4	0.46	3.38	2.86	1.17	34.14	40.91	77.53	43.06	26.16	75.23	19.43	4.63569	3.67575e-51	3.73293	2.43582e-12	5.25687	1.16163e-37	3.30385	7.37077e-09	0	8.83	9.84	10.8	8.36	8.83	9.84	10.8	8.36	9.66667	0.832593	812.749
Zmynd15	0.43	0.85	1.27	0.95	2.61	0.74	0.81	2.66	10.33	10.71	10.03	0.962417	0.420969	3.56141	0.000112553	3.61353	7.27222e-05	3.51889	0.000113052	0	0	0	0	0	0	0	0	0	0	0	1
Fstl1	3.68	2.98	2.97	4.18	29.38	46.86	79.78	64.38	35.41	381.69	29.83	3.99634	4.4221e-37	3.35844	4.81268e-10	6.78862	9.84188e-100	3.11105	2.63233e-08	0	0	0	5.99	0	0	0	5.99	0	1.99667	2.21852	3.99077
Tead1	0.36	0.12	0.45	0.09	0.28	0.21	0.53	0.82	2.18	1.56	1.41	0.851137	0.481551	3.09576	0.00155715	2.61298	0.0136436	2.46713	0.0200573	0	0	0	0	7.39	0	0	0	7.39	2.46333	2.73704	5.51489
S100a6	68.88	88.04	60.81	96.16	136.03	150.08	304.29	320.32	598.68	571.68	768.2	1.53675	6.32303e-08	2.93153	3.28281e-15	2.86495	2.30299e-14	3.29122	3.64002e-21	0	0	8.65	7.86	8.23	0	8.65	7.86	8.23	8.24667	0.168148	303.734
Fignl1	58.49	73.49	56.11	70.04	140.16	193.98	421.21	335.5	465.84	452.73	163.69	2.07928	3.65949e-25	2.85174	2.98959e-22	2.81055	1.51638e-21	1.34287	0.00043535	6.34	8.03	9.43	9.76	8.7	1.69	3.09	3.42	2.36	2.95667	0.368148	7.76328
Slc29a1	90.57	119.21	106.53	136.73	187.71	237.34	623.26	486.85	777.92	567.66	498.48	1.76068	3.94044e-18	2.77998	1.49496e-21	2.32539	1.07746e-13	2.1379	2.84729e-11	5.87	7.7	9.6	9.69	8.91	1.83	3.73	3.82	3.04	3.53	0.282222	11.5514
Chtf18	16.72	31.92	34.76	33.39	37.67	53.45	166.31	142.85	187.11	155.59	109.26	1.77709	4.37857e-13	2.67997	3.56448e-14	2.41383	9.45741e-11	1.90385	3.16278e-06	0	6.44	8.02	7.52	6.82	6.44	8.02	7.52	6.82	7.45333	0.296296	175.258
Cks2	38.29	63.68	19.29	51.09	88.25	146.51	225.49	209.85	231.07	120.06	150.07	1.95904	4.52982e-10	2.42299	4.56882e-07	1.47841	0.0122338	1.80029	0.000837637	6.67	8.26	9.25	8.8	9.13	1.59	2.58	2.13	2.46	2.39	0.131111	5.24157
Emp1	1.78	3.51	1.31	3.91	1.01	0.76	6.98	3.49	12.85	12.66	21.5	0.219841	0.770243	2.29001	0.00403476	2.26851	0.0043968	3.03257	7.62856e-06	0	0	0	0	0	0	0	0	0	0	0	1
Etv5	39.19	44.38	28.72	36.18	26.79	20.9	27.63	16.13	158.68	9.01	7.65	-0.699116	0.0560202	2.09595	1.25284e-09	-2.0425	0.00691857	-2.27857	0.00223245	0	0	8.26	7.35	6.14	0	8.26	7.35	6.14	7.25	0.515556	152.219
Bdh1	23.25	21.08	17.75	25.03	52.49	66.91	96.76	84.54	84.33	114.41	110.75	1.78741	7.26082e-12	1.95321	4.85688e-06	2.3933	9.74844e-10	2.3464	2.01692e-09	0	7.78	8.81	9.45	8.69	7.78	8.81	9.45	8.69	8.98333	0.272593	506.119
Tmem107	6.68	5.67	4.23	11.91	10.84	13.12	41.44	35.34	26.69	29.86	24.05	1.82211	0.00032269	1.90584	0.0185526	2.06776	0.00807868	1.75558	0.0361349	0	0	8.36	8.38	8.14	0	8.36	8.38	8.14	8.29333	0.0874074	313.72
Nolc1	163.46	158.33	170.31	183.57	292.38	346.14	857.03	486.24	631.39	388.64	407.77	1.55241	1.97519e-16	1.90221	4.17514e-10	1.20212	0.000723053	1.27144	0.000198375	7.66	9.54	11	10.7	10.3	1.88	3.34	3.04	2.64	3.00667	0.17037	8.03705
Psma5	118.12	152.12	87.98	124.55	196.79	202.91	263.42	287.76	417.11	264.72	290.39	0.977927	6.34026e-05	1.78909	8.22899e-07	1.13313	0.00728957	1.26666	0.00145463	0	7.31	9.06	9.02	7.66	7.31	9.06	9.02	7.66	8.58	0.506667	382.681
Eif2a	294.24	269.63	244.51	298.82	450.48	507.72	693.58	687.69	914.14	495.78	509	1.07927	4.20432e-08	1.72357	2.48653e-08	0.840856	0.0286485	0.878822	0.0171732	6.04	8.11	9.83	9.71	8.94	2.07	3.79	3.67	2.9	3.45333	0.294074	10.9536
Polr1b	164.37	157.74	176.76	213.07	337.92	360.99	527.28	465.09	509.38	437.64	421.78	1.24829	2.34953e-10	1.51699	4.18401e-06	1.29799	0.000201141	1.24474	0.000326397	7.56	8.89	10.4	10.3	9.64	1.33	2.84	2.74	2.08	2.55333	0.251852	5.86989
Slc27a3	9.6	10.02	17.33	10.96	20.58	13.28	33.2	22.43	31.41	48.07	200.97	0.9014	0.0528935	1.3909	0.0378401	2.00481	0.000437911	4.06858	2.43313e-27	0	0	7.19	6.65	8.36	0	7.19	6.65	8.36	7.4	0.593333	168.897
Phb	84.61	139.42	103.66	135.99	176.31	237.04	275.32	305.74	300.93	416.82	303.77	1.10071	2.00489e-06	1.3763	0.000375314	1.8463	1.11064e-07	1.38985	0.000242685	0	8.12	9.38	9.72	8.94	8.12	9.38	9.72	8.94	9.34667	0.263704	651.069
Rpf2	102.97	108.34	86.79	121.1	171.33	213.18	265.26	290.57	266.85	232.5	249.39	1.16554	3.66624e-07	1.34839	0.000529903	1.14959	0.00539528	1.25076	0.0013974	6.03	8.65	9.63	9.78	9.04	2.62	3.6	3.75	3.01	3.45333	0.262963	10.9536
Gemin5	139.38	136.66	137.42	142.22	232.13	254.3	392.79	277.65	342.48	476.97	305.64	1.0579	7.53678e-08	1.30177	0.000101277	1.77964	5.14232e-09	1.13758	0.000863262	5.98	7.57	9.31	9.72	8.38	1.59	3.33	3.74	2.4	3.15667	0.465926	8.91767
Eef1e1	191.83	160.94	147.71	177.46	288.57	359.5	444.54	477.23	410.81	316.49	447.13	1.21139	1.20836e-07	1.27731	0.00143766	0.901002	0.0419277	1.39954	0.000228372	7.32	9.42	10.6	10.1	10.3	2.1	3.28	2.78	2.98	3.01333	0.0962963	8.07428
Dis3	150.92	145.05	151.51	150.75	214.16	246.98	395.34	272.45	359.91	425.62	261.27	0.916184	1.04698e-05	1.26694	0.000257201	1.50887	4.47939e-06	0.804841	0.0375964	6.68	8.1	9.22	9.76	8.55	1.42	2.54	3.08	1.87	2.49667	0.408148	5.6438
Tspan3	88.73	118.13	71.73	120.48	132.17	137.42	158.17	162.2	237.1	244.8	349.23	0.563975	0.0462778	1.24885	0.00205735	1.29496	0.00130164	1.80754	2.79732e-07	0	0	7.29	7.86	6.62	0	7.29	7.86	6.62	7.25667	0.417037	152.924
Lgals9	594.09	654.43	527.15	437.62	651.85	815.13	1180.69	1067.75	1249.08	920.39	139.45	0.747333	0.000130434	1.17467	0.000348117	0.734125	0.0438237	-1.98837	0.000229426	0	0	7.91	8.51	6.91	0	7.91	8.51	6.91	7.77667	0.548148	219.286
Ssx2ip	17.44	15.84	14.2	18.54	23.7	30.88	87.07	55.68	36.59	44.19	38.62	1.57964	2.08445e-08	1.14855	0.0375056	1.42082	0.00591462	1.22645	0.0206756	5.11	0	7.07	7.57	0	-5.11	1.96	2.46	-5.11	-0.23	2.76667	0.852635
Rrp9	172.12	209.81	173	200.12	230.16	286.22	402.32	406.34	414.99	438.73	354.03	0.811392	0.000399373	1.1365	0.00315195	1.21676	0.00126958	0.907299	0.0240172	7.37	9.01	9.95	9.94	9.13	1.64	2.58	2.57	1.76	2.30333	0.300741	4.93597
Rnf167	549.3	599.55	1103.06	1223.19	472.04	334.96	465.57	732.05	409.04	324.38	340.92	-0.793726	9.24894e-05	-1.08674	0.0205061	-1.4213	0.00241545	-1.34955	0.00326135	5.62	6.79	8.96	9.09	8.12	1.17	3.34	3.47	2.5	3.10333	0.34963	8.59402
Tmem134	287.27	334.4	318.59	376.64	232.44	205.73	194.67	259.71	142.18	95.14	134.9	-0.561141	0.0312179	-1.21136	0.0323797	-1.79095	0.00120451	-1.28718	0.0184882	0	0	7.26	6.7	7.85	0	7.26	6.7	7.85	7.27	0.384444	154.343
Arl4c	49.95	56.62	37.12	67.05	33.88	31.13	27.2	31.43	20.37	104.76	146.94	-0.769319	0.0121361	-1.37095	0.0441356	0.991624	0.0194404	1.47976	5.13751e-05	0	0	0	6.76	9.01	0	0	6.76	9.01	5.25667	1.33407	38.2309
Tgfbr2	1240.02	1238.29	1156.16	1374.99	905.31	771.67	435.05	781.08	445.73	416.01	199.19	-0.792034	0.00120432	-1.49041	0.0153019	-1.58996	0.00894067	-2.65244	1.15688e-05	5.5	8.42	9.21	9.38	7.97	2.92	3.71	3.88	2.47	3.35333	0.50963	10.2201
Plekhg2	191.05	159.35	298.49	189.32	96.44	90.98	103.75	102.17	73.99	90.38	13.2	-1.09153	5.6108e-07	-1.50191	0.00284225	-1.21324	0.0161171	-3.9887	3.54966e-12	0	7.5	8.6	8.21	7.05	7.5	8.6	8.21	7.05	7.95333	0.458519	247.852
Ppap2b	85.57	111.81	87.76	80.18	71.12	66.61	36.52	56.34	28.98	32.67	8.14	-0.663831	0.0240401	-1.65603	0.00872055	-1.48312	0.0196209	-3.48799	1.5641e-07	0	6.32	7.28	8.45	0	6.32	7.28	8.45	0	5.24333	3.04296	37.8792
Ypel5	207.15	192.33	204.33	263.24	155.48	129.11	84.2	136.7	60.52	45.3	56.29	-0.778433	0.000976163	-1.84063	0.000603673	-2.25853	3.24784e-05	-1.94516	0.000229876	5.62	6.68	8.63	7.75	8.03	1.06	3.01	2.13	2.41	2.51667	0.148148	5.72258
Phyh	305.68	272.26	268.77	316.32	195.96	182.31	139.15	197.15	76.89	121.34	93.68	-0.702741	0.00780847	-1.91895	0.000818841	-1.26076	0.0312132	-1.634	0.00368434	0	0	6.61	5.97	0	0	6.61	5.97	0	4.19333	2.25852	18.2944
Mertk	156.65	197.89	256.01	206.21	221.13	166.65	126.72	136.24	48.84	28.44	51.35	-0.327831	0.150757	-2.06378	9.063e-05	-2.84392	2.13901e-07	-1.99148	0.000111813	0	0	0	0	7.69	0	0	0	7.69	2.56333	2.84815	5.91072
Cbx7	613.8	542.9	729.74	586.76	286.26	240.29	171.99	221.5	126.28	159.36	188.9	-1.42661	6.79215e-11	-2.29168	1.31288e-05	-1.95602	0.000168448	-1.71068	0.000747291	7.07	7.97	8.4	8.47	8.37	0.9	1.33	1.4	1.3	1.34333	0.0348148	2.53737
Nr4a1	83.91	82.49	103.07	69.1	64.98	43.16	28.23	25.44	17.04	16.6	6.62	-1.06515	0.000195894	-2.31246	0.000533154	-2.3502	0.000424567	-3.67648	3.32354e-07	5.43	7.29	7.87	7.79	7.41	1.86	2.44	2.36	1.98	2.26	0.146667	4.78991
Fosb	98.53	200.22	36.15	6.34	173.81	128.05	51.3	6.28	15.97	6.18	5.58	0.0749642	0.50815	-2.41735	0.000556951	-3.78704	1.80341e-07	-3.93438	4.9189e-08	0	7.48	8.92	9	7.16	7.48	8.92	9	7.16	8.36	0.675556	328.557
Klf4	30.95	62.39	21.69	13.98	18.92	20.45	7.99	8.46	5.94	4.01	2.31	-1.20863	0.00285081	-2.44088	0.00827822	-3.00774	0.00125627	-3.80345	7.99778e-05	0	5.68	5.73	0	0	5.68	5.73	0	0	1.91	0.848889	3.75809
Dclk2	130.56	132.29	170.07	99.04	84.56	66.43	41.79	45.35	22.31	31.37	7.41	-1.15957	1.38735e-06	-2.57556	5.66381e-06	-2.08386	0.000177649	-4.1657	2.76224e-11	5.72	7.18	8.07	8.33	0	1.46	2.35	2.61	-5.72	-0.253333	3.06593	0.838956
Mdfic	156.49	179.77	131.96	140.38	78.5	54.97	26.98	29.97	19.31	33.63	65.75	-1.67631	2.7361e-11	-2.97807	4.9727e-07	-2.17767	0.000150036	-1.21043	0.037666	0	0	0	6.23	6.62	0	0	6.23	6.62	4.28333	0.951852	19.4721
Pou6f1	86.6	74.14	113.9	75.95	42.96	29.03	18.27	19.4	10.54	22.34	19.95	-1.67675	3.98534e-11	-3.05584	4.38485e-07	-1.97208	0.000536676	-2.13532	0.000153222	0	0	6.38	6.55	7.09	0	6.38	6.55	7.09	6.67333	0.212593	102.064
Hmox1	961.17	1165.59	642.03	787.99	867.11	783.44	322.95	405.31	100.99	47.23	25.99	-0.580332	0.0236022	-3.13829	3.46744e-08	-4.23472	2.73386e-12	-5.09647	1.40336e-15	0	0	5.34	5.98	6.17	0	5.34	5.98	6.17	5.83	0.117778	56.8859
Slc41a2	47.37	42.75	61.23	76.39	31.05	19.87	7.27	15.44	4.95	8.36	427.42	-1.62902	1.62704e-09	-3.52382	2.15352e-07	-2.76774	1.37361e-05	2.90827	4.87105e-24	0	0	0	0	7.37	0	0	0	7.37	2.45667	2.72963	5.48947
Tspan15	24.46	19.88	24.01	41.31	18.76	22.74	13.49	18.23	2.01	0.62	0.97	-0.582728	0.0884331	-3.7697	4.05772e-05	-5.46655	4.61214e-07	-4.82084	1.76937e-06	0	0	5.77	0	0	0	5.77	0	0	1.92333	0.854815	3.79298
Abcc3	104.09	126.32	142.35	162.15	135.78	117.82	73.2	83.83	8.2	3.11	7.95	-0.381457	0.0878908	-4.02753	2.18644e-11	-5.42624	6.81875e-16	-4.0722	1.0514e-11	0	0	0	0	0	0	0	0	0	0	0	1
Cyp39a1	81.51	52.81	79.2	56.62	79.04	65.93	66.19	41.93	1.58	22.56	1.92	-0.0940568	0.812971	-5.41764	3.96634e-10	-1.58187	0.0175014	-5.13646	6.22745e-10	0	7.49	5.86	7.59	0	7.49	5.86	7.59	0	4.48333	2.68296	22.3675
Overlap of our 292 genes and genes which expression was significantly change in the three lymphoma tumor samples vs the control tumors applying a cut-off of Log2FC ≧ 0.358 or ≦ -0.358 and q-value <0.05. Genes highlighed in light blue are the genes involved in ribosome biogenesis and protein translation processes found to be regulated by AHR in our study. Information on the presence of MYC peaks i…

## Sheet: Overlap with 3T3 MYC-ER
	RNA												ChIP
Gene Symbol	0h RPKM 4sU	4h RPKM 4sU	0h RPKM	4h RPKM	8h RPKM	16h RPKM	log2(4h/0h)	qvalue.4hvs0h	log2(8h/0h)	qvalue.8hvs0h	log2(16h/0h)	qvalue.16hvs0h	Myc binding 0h	Myc binding 4h	Log2FC 4h vs 0h ChIP	Fold change
Pex11a	2.076	5.52	1.983	4.156	4.281	4.053	1.06751	5.33e-07	1.11026	1.02e-07	1.03131	9e-07	0	8.31	8.31	317.365
Gpr162	2.042	4.896	1.959	4.162	3.847	3.937	1.08716	1.54e-06	0.973616	2.02e-05	1.00698	3.88e-06	0	0	0	1
Cebpa	1.06	1.739	1.128	1.907	1.826	1.938	0.757538	0.0415942	0.69492	0.0851747	0.780802	0.0197706	8.33	10	1.67	3.18215
Zmat3	7.139	10.39	4.908	6.687	6.914	7.184	0.446224	0.00190173	0.494385	0.00024653	0.549652	2.41e-05	7.24	8.53	1.29	2.44528
Slc24a3	2.19	3.381	2.045	2.345	2.809	2.908	0.197487	0.495274	0.457956	0.00422692	0.507926	0.000848072	0	8.42	8.42	342.509
Ccdc39	2.088	2.656	1.662	2.303	2.081	2.246	0.470594	0.00594232	0.324357	0.116124	0.434438	0.0140073	0	0	0	1
Rrp9	25.756	40.019	29.024	36.573	35.911	38.726	0.333533	0.0407491	0.307179	0.068577	0.416056	0.00391533	9.59	11.2	1.61	3.05252
Erlin1	20.426	29.032	20.083	25.04	24.785	26.5	0.31826	0.0991233	0.303492	0.131698	0.400018	0.0148493	8.18	9.39	1.21	2.31338
Polr1b	18.627	27.388	22.449	27.982	28.602	29.297	0.317848	0.0465571	0.349465	0.0215254	0.384102	0.0062618	9.23	10.7	1.47	2.77022
Fgf7	26.746	22.047	19.755	15.006	17.158	14.972	-0.396678	0.0157717	-0.203336	0.75489	-0.399951	0.0228143	8.08	10.3	2.22	4.65893
Crot	2.974	2.953	7.307	5.982	5.776	5.513	-0.288651	0.212887	-0.339208	0.167639	-0.406442	0.0385004	0	7.05	7.05	132.514
Cdkn2c	6.269	3.546	13.479	10.461	9.39	10.143	-0.365693	0.0553967	-0.521516	0.00206604	-0.410229	0.0300341	6.08	8.45	2.37	5.16941
Myl9	30.123	20.319	32.652	23.555	29.067	24.499	-0.471138	0.00255605	-0.167789	0.900228	-0.414448	0.0228914	0	0	0	1
Col11a1	16.99	13	19.297	13.444	16.699	14.462	-0.521414	0.000318757	-0.208615	0.754205	-0.416109	0.0190678	0	6.82	6.82	112.986
Cdc42ep3	24.34	20.438	26.558	19.462	22.972	19.489	-0.448487	0.00386517	-0.20927	0.686017	-0.446486	0.00818235	7.23	10	2.77	6.82108
Ahr	12.57	9.732	9.775	7.683	8.34	7.154	-0.347427	0.148216	-0.229049	0.799954	-0.450347	0.0368903	6.7	8.19	1.49	2.80889
Nqo1	2.59	2.456	9.891	9.386	7.742	7.177	-0.0756059	1	-0.35341	0.186327	-0.462735	0.0129496	6.6	6.91	0.31	1.23971
Mxd3	10.471	8.108	12.66	10.178	9.626	9.162	-0.314823	0.15323	-0.395269	0.0928237	-0.466543	0.0168353	8.66	9.52	0.86	1.81504
Nbl1	5.581	5.117	10.186	6.979	8.908	7.28	-0.545495	0.00253142	-0.193414	0.937062	-0.484577	0.0233776	0	6.47	6.47	88.647
Smad7	15.253	11.456	12.306	8.887	9.106	8.598	-0.469594	0.00300067	-0.434473	0.0211446	-0.517289	0.00135867	7.37	8.89	1.52	2.86791
Tgfbr2	20.474	15.394	22.998	15.959	19.536	15.96	-0.527138	0.00484775	-0.235373	0.718148	-0.527048	0.00843671	7.93	8.98	1.05	2.07053
Fam131b	3.239	3.061	6.846	4.925	5.319	4.642	-0.475138	0.0032847	-0.364106	0.10445	-0.560515	0.000833364	6.37	7.5	1.13	2.18859
Cpt1b	2.195	1.345	1.547	1.145	1.222	1.026	-0.434126	0.175106	-0.340229	0.650552	-0.592442	0.038159	0	0	0	1
Masp1	12.61	9.174	12.979	8.281	10.319	8.567	-0.648302	4.57e-06	-0.330876	0.192767	-0.599317	0.000158428	8.15	8.84	0.69	1.61328
Afmid	4.434	3.288	4.481	2.867	3.611	2.947	-0.644279	0.00212458	-0.311422	0.603226	-0.604574	0.0134014	8.96	10.5	1.54	2.90795
Smad3	8.534	6.006	10.075	6.429	7.467	6.551	-0.648114	4.99e-05	-0.432179	0.129727	-0.620993	2.14e-05	8.54	9.86	1.32	2.49666
Duoxa1	0.496	0.485	1.878	1.491	1.656	1.209	-0.332917	0.507608	-0.181494	1	-0.635383	0.0364828	0	0	0	1
Pdgfb	5.82	5.597	7.058	4.305	5.918	4.5	-0.713246	0.000142181	-0.25415	0.785619	-0.649334	0.0018371	6.67	9.94	3.27	9.64646
Phyh	0.438	0.445	1.195	0.72	0.98	0.75	-0.730942	0.0129585	-0.286157	0.869253	-0.672048	0.0338077	0	0	0	1
Prkx	4.038	2.786	5.197	3.638	3.74	3.217	-0.514534	0.00243592	-0.474641	0.0212173	-0.691963	3.75e-05	6.69	7.87	1.18	2.26577
Arl4c	13.669	10.364	14.369	8.595	9.985	8.476	-0.74139	4.74e-08	-0.525125	0.0012617	-0.761504	4.24e-08	7.29	9.16	1.87	3.65533
Pdzd2	5.28	3.737	2.587	1.383	1.741	1.52	-0.903479	7.74e-08	-0.571364	0.0183274	-0.767209	3.78e-05	0	7.19	7.19	146.018
Dgka	1.837	1.267	1.936	1.113	1.143	1.127	-0.798625	0.00527355	-0.760254	0.0241296	-0.780591	0.0112283	0	0	0	1
Lmbr1l	8.082	4.368	7.618	5.284	5.018	4.394	-0.527782	0.00136571	-0.6023	0.000716545	-0.793877	4.72e-07	8.49	9.18	0.69	1.61328
Ppap2b	9.523	5.443	8.992	5.295	6.391	5.184	-0.764011	2.11e-05	-0.4926	0.043562	-0.794576	1.56e-05	6.39	8.33	1.94	3.83706
Pou6f1	2.211	1.589	2.079	1.16	1.435	1.193	-0.841765	0.000184219	-0.534839	0.10786	-0.801296	0.0010612	0	0	0	1
Pcyt1b	3.003	2.314	4.12	2.719	2.784	2.337	-0.599568	0.000178462	-0.565485	0.00255777	-0.817987	4.87e-07	0	6.51	6.51	91.1392
Rps6ka5	0.879	0.761	1.684	1.295	1.098	0.923	-0.37894	0.182413	-0.617014	0.00581588	-0.86749	3.62e-06	7.84	8.66	0.82	1.76541
Trpm4	1.548	0.759	1.657	0.928	1.104	0.882	-0.836377	0.00508768	-0.585833	0.256758	-0.909723	0.00273264	7.5	8.41	0.91	1.87905
Cxcl12	12.238	7.251	11.472	5.267	7.797	5.881	-1.12306	7.74e-08	-0.557126	0.071268	-0.963984	3.64e-05	0	7.63	7.63	198.088
Slc41a2	4.566	2.308	8.533	4.752	5.225	4.111	-0.844518	4.88e-08	-0.707622	4.75e-05	-1.05356	1.16e-11	6.37	7.58	1.21	2.31338
Cyp39a1	0.78	0.45	0.706	0.457	0.524	0.329	-0.627474	0.025083	-0.430101	0.387766	-1.10158	1.94e-05	7.15	8.08	0.93	1.90528
Plekhg2	8.505	4.119	5.217	2.652	2.806	2.415	-0.97614	0.0400575	-0.894705	0.145247	-1.1112	0.0198137	6.16	7.37	1.21	2.31338
Fosb	1.68	1.222	0.428	0.252	0.284	0.191	-0.764187	0.0796034	-0.59172	0.36239	-1.16404	0.00582347	6.47	7.74	1.27	2.41162
Cyp26b1	1.51	0.659	1.584	0.778	0.933	0.679	-1.02573	0.0191491	-0.763623	0.257552	-1.22209	0.00482835	0	7.77	7.77	218.275
Etv5	3.686	2.166	4.21	2.394	2.941	1.772	-0.814397	0.00331399	-0.517513	0.267709	-1.24844	2.05e-06	0	7.04	7.04	131.599
Ypel5	4.156	1.61	6.455	3.772	3.392	2.581	-0.775087	1.88e-07	-0.928281	1.53e-09	-1.32249	1.2e-19	6.03	6.63	0.6	1.51572
Ankrd1	21.391	11.353	18.462	7	10.034	6.593	-1.39913	1.62e-20	-0.879662	1.66e-07	-1.48555	2.58e-21	0	7.65	7.65	200.854
Gpr153	2.024	1.02	3.317	1.264	1.939	1.035	-1.39188	6.31e-08	-0.774566	0.0263452	-1.68025	1.93e-10	0	8.31	8.31	317.365
Cln3	1.681	0.882	0.604	0.207	0.246	0.146	-1.54492	5.61e-07	-1.29589	7.87e-05	-2.04858	1.35e-10	0	6.27	6.27	77.1717
Overlap of our 292 genes and genes which expression was significantly changed in the NIH3T3 MYC-ER treated 16 h with tamoxiphen vs the control samples (0 h) applying a cut-off of Log2FC ≧ 0.358 or ≦ -0.358 and q-value <0.05. Genes highlighed in light blue are the genes involved in ribosome biogenesis and protein translation processes found to be regulated by AHR in our study. Information on the p…

## Sheet: Overlap in both
Ypel5
Tgfbr2
Slc41a2
Rrp9
Ppap2b
Pou6f1
Polr1b
Plekhg2
Phyh
Fosb
Etv5
Cyp39a1
Cxcl12
Arl4c
Overlap of our 292 genes and genes which expression was significantly change as explain in Table S legends in both datasets. Genes highlighed in blue are the genes involved in ribosome biogenesis and protein tranlsation found to be regulated by AHR in our study.

## Sheet: Summary
	292	Total genes altered in current study (rat fibroblasts)
	14	Overalpped genes with both Lymphoma tumors and NIH3T3 MYC-ER 16 h (Sabo et al. 2014)
	40	Overalpped genes with Lymphoma tumors (Sabo et al. 2014)
	50	Overalpped genes with NIH3T3 MYC-ER 16 h (Sabo et al. 2014)
	193	Altered genes just in the current study (rat fibroblasts)
