# Supplementary material for: The aryl hydrocarbon receptor regulates nucleolar activity and protein synthesis in MYC-expressing cells
Source: Genes Dev. 2018 Oct 1;32(19-20):1303–8. doi: 10.1101/gad.313007.118 (PMC6169836; doi:10.1101/gad.313007.118)
Supplement: Supplemental Material [file supp_gad.313007.118_Supplementary_tableS7.xlsx]

## Sheet: Table a
Overlap Results
Collection(s):	C2, C4, C5, C6, H
# overlaps shown:	100
# genesets in collections:	11752
# genes in comparison (n):	57
# genes in universe (N):	45956
Gene Set Name	# Genes in Gene Set (K)	Description	# Genes in Overlap (k)	k/K	p-value	FDR q-value
GO_RNA_BINDING	1598	Interacting selectively and non-covalently with an RNA molecule or a portion thereof.	21	0.0131	1.32e-16	1.55e-12
WEI_MYCN_TARGETS_WITH_E_BOX	795	Genes whose promoters contain E-box motifs and whose expression changed in MYCN-3 cells (neuroblastoma) upon induction of MYCN [GeneID=4613].	16	0.0201	1.66e-15	7.33e-12
MONNIER_POSTRADIATION_TUMOR_ESCAPE_UP	393	The postradiation tumor escape signature: genes up-regulated in tumors from irradiated stroma vs those from non-irradiated stroma.	13	0.0331	1.87e-15	7.33e-12
KRIGE_RESPONSE_TO_TOSEDOSTAT_24HR_DN	1011	Genes down-regulated in HL-60 cells (acute promyelocytic leukemia, APL) after treatment with the aminopeptidase inhibitor tosedostat (CHR-2797) [PubChem=15547703] for 24 h.	17	0.0168	3.55e-15	1.04e-11
GO_POLY_A_RNA_BINDING	1170	Interacting non-covalently with a poly(A) RNA, a RNA molecule which has a tail of adenine bases.	17	0.0145	3.79e-14	8.91e-11
LEE_BMP2_TARGETS_DN	882	Genes down-regulated in uterus upon knockout of BMP2 [GeneID=650].	15	0.017	1.64e-13	3.21e-10
KRIGE_RESPONSE_TO_TOSEDOSTAT_6HR_DN	911	Genes down-regulated in HL-60 cells (acute promyelocytic leukemia, APL) after treatment with the aminopeptidase inhibitor tosedostat (CHR-2797) [PubChem=15547703] for 6 h.	14	0.0154	4.58e-12	7.69e-09
GO_RIBONUCLEOPROTEIN_COMPLEX_BIOGENESIS	440	A cellular process that results in the biosynthesis of constituent macromolecules, assembly, and arrangement of constituent parts of a complex containing RNA and proteins. Includes the biosynthesis of the constituent RNA and protein molecules, and those macromolecular modifications that are involved in synthesis or assembly of the ribonucleoprotein complex.	11	0.025	6.8e-12	9.99e-09
PENG_GLUTAMINE_DEPRIVATION_DN	337	Genes down-regulated in BJAB cells (B-lymphoma) after glutamine [PubChem=738] deprivation.	10	0.0297	1.25e-11	1.64e-08
GO_NCRNA_METABOLIC_PROCESS	533	The chemical reactions and pathways involving non-coding RNA transcripts (ncRNAs).	11	0.0206	5.26e-11	6.18e-08
SHEPARD_CRUSH_AND_BURN_MUTANT_UP	197	Human orthologs of genes up-regulated in the crb ('crash and burn') zebrafish mutant that represents a loss-of-function mutation in BMYB [GeneID=4605].	8	0.0406	1.36e-10	1.46e-07
GO_RIBOSOME_BIOGENESIS	308	A cellular process that results in the biosynthesis of constituent macromolecules, assembly, and arrangement of constituent parts of ribosome subunits; includes transport to the sites of protein synthesis.	9	0.0292	1.65e-10	1.61e-07
BILD_MYC_ONCOGENIC_SIGNATURE	206	Genes selected in supervised analyses to discriminate cells expressing c-Myc [GeneID=4609] from control cells expressing GFP.	8	0.0388	1.95e-10	1.76e-07
GO_RNA_PROCESSING	835	Any process involved in the conversion of one or more primary RNA transcripts into one or more mature RNA molecules.	12	0.0144	4.01e-10	3.36e-07
GO_NUCLEOLUS	848	A small, dense body one or more of which are present in the nucleus of eukaryotic cells. It is rich in RNA and protein, is not bounded by a limiting membrane, and is not seen during mitosis. Its prime function is the transcription of the nucleolar DNA into 45S ribosomal-precursor RNA, the processing of this RNA into 5.8S, 18S, and 28S components of ribosomal RNA, and the association of these comp…	12	0.0142	4.77e-10	3.74e-07
GO_RRNA_METABOLIC_PROCESS	255	The chemical reactions and pathways involving rRNA, ribosomal RNA, a structural constituent of ribosomes.	8	0.0314	1.05e-09	7.73e-07
GO_NCRNA_PROCESSING	386	Any process that results in the conversion of one or more primary non-coding RNA (ncRNA) transcripts into one or more mature ncRNA molecules.	9	0.0233	1.2e-09	8.26e-07
MANALO_HYPOXIA_DN	289	Genes down-regulated in response to both hypoxia and overexpression of an active form of HIF1A [GeneID=3091].	8	0.0277	2.81e-09	1.83e-06
HALLMARK_MYC_TARGETS_V2	58	A subgroup of genes regulated by MYC - version 2 (v2).	5	0.0862	1.07e-08	6.61e-06
KARLSSON_TGFB1_TARGETS_UP	127	Genes up-regulated by TGFB1 [GeneID=7040] in MEF cells (embryonic fibroblast) via TGFB1R [GeneID=7046].	6	0.0472	1.28e-08	7.51e-06
SCHUHMACHER_MYC_TARGETS_UP	80	Genes up-regulated in P493-6 cells (Burkitt's lymphoma) induced to express MYC [GeneID=4609].	5	0.0625	5.49e-08	3.07e-05
CAIRO_HEPATOBLASTOMA_CLASSES_UP	605	Genes up-regulated in robust Cluster 2 (rC2) of hepatoblastoma samples compared to those in the robust Cluster 1 (rC1).	9	0.0149	5.74e-08	3.07e-05
GARY_CD5_TARGETS_DN	431	Genes down-regulated in Daudi cells (B lymphocytes) stably expressing CD5 [GeneID=921] off a plasmid vector.	8	0.0186	6.2e-08	3.17e-05
RODRIGUES_THYROID_CARCINOMA_POORLY_DIFFERENTIATED_UP	633	Genes up-regulated in poorly differentiated thyroid carcinoma (PDTC) compared to normal thyroid tissue.	9	0.0142	8.42e-08	4.12e-05
PUJANA_BRCA1_PCC_NETWORK	1652	Genes constituting the BRCA1-PCC network of transcripts whose expression positively correlated (Pearson correlation coefficient, PCC >= 0.4) with that of BRCA1 [GeneID=672] across a compendium of normal tissues.	13	0.0079	8.94e-08	4.2e-05
FEVR_CTNNB1_TARGETS_DN	553	Genes down-regulated in intestinal crypt cells upon deletion of CTNNB1 [GeneID=1499].	8	0.0145	4.12e-07	0.000186
GO_MATURATION_OF_LSU_RRNA	13	Any process involved in the maturation of a precursor Large SubUnit (LSU) ribosomal RNA (rRNA) molecule into a mature LSU-rRNA molecule.	3	0.2308	5.13e-07	0.000223
WELCSH_BRCA1_TARGETS_DN	141	Down-regulated by induction of exogenous BRCA1 in EcR-293 cells	5	0.0355	9.32e-07	0.000391
GO_PRERIBOSOME	61	Any complex of pre-rRNAs, ribosomal proteins, and associated proteins formed during ribosome biogenesis.	4	0.0656	1.05e-06	0.000427
GO_NUCLEOLAR_PART	62	Any constituent part of a nucleolus, a small, dense body one or more of which are present in the nucleus of eukaryotic cells. It is rich in RNA and protein, is not bounded by a limiting membrane, and is not seen during mitosis.	4	0.0645	1.12e-06	0.00044
RODRIGUES_THYROID_CARCINOMA_ANAPLASTIC_UP	722	Genes up-regulated in anaplastic thyroid carcinoma (ATC) compared to normal thyroid tissue.	8	0.0111	2.99e-06	0.00113
HASLINGER_B_CLL_WITH_11Q23_DELETION	23	Genes changed in the B cell chronic lymphocytic leukemia (B-CLL) with deletions in the 11q23 region.	3	0.1304	3.15e-06	0.00116
ESC_V6.5_UP_LATE.V1_DN	186	Genes down-regulated during late stages of differentiation of embryoid bodies from V6.5 embryonic stem cells.	5	0.0269	3.63e-06	0.00129
BENPORATH_MYC_MAX_TARGETS	775	Set 'Myc targets2': targets of c-Myc [GeneID=4609] and Max [GeneID=4149] identified by ChIP on chip in a Burkitt's lymphoma cell line; overlap set.	8	0.0103	5.03e-06	0.00162
GO_RIBONUCLEOPROTEIN_COMPLEX_SUBUNIT_ORGANIZATION	199	Any process in which macromolecules aggregate, disaggregate, or are modified, resulting in the formation, disassembly, or alteration of a ribonucleoprotein complex.	5	0.0251	5.05e-06	0.00162
CAMP_UP.V1_DN	200	Genes down-regulated in primary thyrocyte cultures in response to cAMP signaling pathway activation by thyrotropin (TSH).	5	0.025	5.17e-06	0.00162
HALLMARK_MTORC1_SIGNALING	200	Genes up-regulated through activation of mTORC1 complex.	5	0.025	5.17e-06	0.00162
PUJANA_CHEK2_PCC_NETWORK	779	Genes constituting the CHEK2-PCC network of transcripts whose expression positively correlates (Pearson correlation coefficient, PCC >= 0.4) with that of CHEK2 [GeneID=11200].	8	0.0103	5.22e-06	0.00162
GO_RESPONSE_TO_XENOBIOTIC_STIMULUS	105	Any process that results in a change in state or activity of a cell or an organism (in terms of movement, secretion, enzyme production, gene expression, etc.) as a result of a xenobiotic compound stimulus. Xenobiotic compounds are compounds foreign to living organisms.	4	0.0381	9.26e-06	0.00279
PUJANA_ATM_PCC_NETWORK	1442	Genes constituting the ATM-PCC network of transcripts whose expression positively correlated (Pearson correlation coefficient, PCC >= 0.4) with that of ATM [GeneID=472] across a compendium of normal tissues.	10	0.0069	1.01e-05	0.00297
PENG_RAPAMYCIN_RESPONSE_DN	245	Genes down-regulated in BJUB cells (B-lymphoma) in response to rapamycin (sirolimus) [PubChem=6610346] treatment.	5	0.0204	1.38e-05	0.00396
GO_RIBONUCLEOTIDE_BINDING	1860	Interacting selectively and non-covalently with a ribonucleotide, any compound consisting of a ribonucleoside that is esterified with (ortho)phosphate or an oligophosphate at any hydroxyl group on the ribose moiety.	11	0.0059	1.54e-05	0.0043
MODULE_52	433	Cell line expressed genes.	6	0.0139	1.63e-05	0.00447
HAN_SATB1_TARGETS_DN	442	Genes down-regulated in MDA-MB-231 cells (breast cancer) after knockdown of SATB1 [GeneID=6304] by RNAi.	6	0.0136	1.83e-05	0.00478
BILD_HRAS_ONCOGENIC_SIGNATURE	261	Genes selected in supervised analyses to discriminate cells expressing activated HRAS [GeneID=3265] oncogene from control cells expressing GFP.	5	0.0192	1.87e-05	0.00478
KAAB_HEART_ATRIUM_VS_VENTRICLE_DN	261	Genes down-regulated in the ventricles of healthy hearts, compared to atria.	5	0.0192	1.87e-05	0.00478
KEGG_TYROSINE_METABOLISM	42	Tyrosine metabolism	3	0.0714	2.01e-05	0.00493
WAMUNYOKOLI_OVARIAN_CANCER_LMP_UP	265	Genes up-regulated in mucinous ovarian carcinoma tumors of low malignant potential (LMP) compared to normal ovarian surface epithelium tissue.	5	0.0189	2.01e-05	0.00493
BROWN_MYELOID_CELL_DEVELOPMENT_DN	129	Genes defining proliferation and self renewal potential of the bipotential myeloid cell line FDB.	4	0.031	2.09e-05	0.005
NAKAMURA_TUMOR_ZONE_PERIPHERAL_VS_CENTRAL_UP	285	Up-regulated genes in peripheral zone of human pancreatic cancer growing in the pancreas of nude mice compared to that of the tumor from the central zone.	5	0.0175	2.85e-05	0.0067
GO_RIBONUCLEOPROTEIN_COMPLEX	721	A macromolecular complex containing both protein and RNA molecules.	7	0.0097	3.04e-05	0.00701
GO_RIBOSOMAL_LARGE_SUBUNIT_BIOGENESIS	49	A cellular process that results in the biosynthesis of constituent macromolecules, assembly, and arrangement of constituent parts of a large ribosomal subunit; includes transport to the sites of protein synthesis.	3	0.0612	3.2e-05	0.00723
GO_ORGANELLE_ASSEMBLY	495	The aggregation, arrangement and bonding together of a set of components to form an organelle. An organelle is an organized structure of distinctive morphology and function. Includes the nucleus, mitochondria, plastids, vacuoles, vesicles, ribosomes and the cytoskeleton. Excludes the plasma membrane.	6	0.0121	3.45e-05	0.00766
ENK_UV_RESPONSE_EPIDERMIS_DN	508	Genes down-regulated in epidermis after to UVB irradiation.	6	0.0118	3.99e-05	0.00865
MENSSEN_MYC_TARGETS	53	Genes up-regulated by adenoviral expression of c-MYC [GeneID=4609] in HUVEC cells (umbilical vein endothelium).	3	0.0566	4.06e-05	0.00865
MODULE_16	511	Genes in the cancer module 15.	6	0.0117	4.12e-05	0.00865
GO_RIBOSOME_ASSEMBLY	54	The aggregation, arrangement and bonding together of the mature ribosome and of its subunits.	3	0.0556	4.29e-05	0.00884
TONKS_TARGETS_OF_RUNX1_RUNX1T1_FUSION_ERYTHROCYTE_UP	157	Genes up-regulated in erythroid lineage cells by RUNX1-RUNX1T1 [GeneID=861;862] fusion .	4	0.0255	4.5e-05	0.00911
DIAZ_CHRONIC_MEYLOGENOUS_LEUKEMIA_UP	1382	Genes up-regulated in CD34+ [GeneID=947] cells isolated from bone marrow of CML (chronic myelogenous leukemia) patients, compared to those from normal donors.	9	0.0065	4.81e-05	0.00958
GO_RNA_METHYLATION	57	Posttranscriptional addition of a methyl group to either a nucleotide or 2'-O ribose in a polyribonucleotide. Usually uses S-adenosylmethionine as a cofactor.	3	0.0526	5.05e-05	0.00986
ONKEN_UVEAL_MELANOMA_UP	783	Genes up-regulated in uveal melanoma: class 2 vs class 1 tumors.	7	0.0089	5.12e-05	0.00986
BERENJENO_TRANSFORMED_BY_RHOA_UP	536	Genes up-regulated in NIH3T3 cells (fibroblasts) transformed by expression of contitutively active (Q63L) form of RHOA [GeneID=387] off plasmid vector.	6	0.0112	5.37e-05	0.0102
LASTOWSKA_NEUROBLASTOMA_COPY_NUMBER_UP	181	Genes with copy number gains in primary neuroblastoma tumors.	4	0.0221	7.81e-05	0.0146
FUNG_IL2_SIGNALING_1	11	Genes up-regulated by IL2 [GeneID=3558] in both primary thymocytes and T1 cells (primary thymocytes immortalized by Tax, an HTLV-1 encoded gene).	2	0.1818	8.25e-05	0.0152
SPIELMAN_LYMPHOBLAST_EUROPEAN_VS_ASIAN_DN	584	Genes down-regulated in lymphoblastoid cells from the European population compared to those from the Asian population.	6	0.0103	8.6e-05	0.0155
MYC_UP.V1_UP	186	Genes up-regulated in primary epithelial breast cancer cell culture over-expressing MYC [Gene ID=4609] gene.	4	0.0215	8.68e-05	0.0155
PENG_LEUCINE_DEPRIVATION_DN	187	Genes down-regulated in BJAB cells (B-lymphoma) after leucine [PubChem=857] deprivation.	4	0.0214	8.86e-05	0.0155
GO_ADENYL_NUCLEOTIDE_BINDING	1514	Interacting selectively and non-covalently with adenyl nucleotides, any compound consisting of adenosine esterified with (ortho)phosphate.	9	0.0059	9.66e-05	0.0166
GO_PEPTIDYL_METHIONINE_MODIFICATION	12	The modification of peptidyl-methionine.	2	0.1667	9.9e-05	0.0166
PARK_TRETINOIN_RESPONSE	12	Genes up-regulated in U937 cells (acute promyelocytic leukemia, APL) by tretinoin (ATRA) [PubChem=444795].	2	0.1667	9.9e-05	0.0166
HALLMARK_HYPOXIA	200	Genes up-regulated in response to low oxygen levels (hypoxia).	4	0.02	0.000115	0.0187
MODULE_105	200	Genes in the cancer module 105.	4	0.02	0.000115	0.0187
MODULE_3	385	Genes in the cancer module 3.	5	0.013	0.000118	0.019
GO_OXIDATION_REDUCTION_PROCESS	898	A metabolic process that results in the removal or addition of one or more electrons to or from a substance, with or without the concomitant removal or addition of a proton or protons.	7	0.0078	0.00012	0.0191
SANSOM_APC_TARGETS_REQUIRE_MYC	210	Genes up-regulated after Cre-lox knockout of APC [GeneID=324] in the small intestine that require functional MYC [GeneID=4609].	4	0.019	0.000138	0.0217
GRABARCZYK_BCL11B_TARGETS_UP	81	Genes up-regulated in Jurkat cells (transformed T lymphocytes) after knockdown of BCL11B [GeneID=64919] by RNAi.	3	0.037	0.000144	0.0223
GO_VITAMIN_BINDING	82	Interacting selectively and non-covalently with a vitamin, one of a number of unrelated organic substances that occur in many foods in small amounts and that are necessary in trace amounts for the normal metabolic functioning of the body.	3	0.0366	0.000149	0.0228
GO_CYTOPLASMIC_EXOSOME_RNASE_COMPLEX_	15	Complex of 3'-5' exoribonucleases found in the cytoplasm.	2	0.1333	0.000157	0.0237
CASORELLI_ACUTE_PROMYELOCYTIC_LEUKEMIA_DN	663	Genes down-regulated in APL (acute promyeolocytic leukemia) blasts expressing PML-RARA fusion [GeneID=5371;5914] compared to normal promyeloblasts.	6	0.009	0.000171	0.0255
DUTERTRE_ESTRADIOL_RESPONSE_6HR_UP	229	Genes up-regulated in MCF7 cells (breast cancer) at 6 h of estradiol [PubChem=5757] treatment.	4	0.0175	0.000193	0.0281
ACEVEDO_LIVER_CANCER_UP	973	Genes up-regulated in hepatocellular carcinoma (HCC) compared to normal liver samples.	7	0.0072	0.000196	0.0281
IVANOVA_HEMATOPOIESIS_STEM_CELL_AND_PROGENITOR	681	Genes in the expression cluster 'HSC and Progenitors Shared': up-regulated in hematopoietic stem cells (HSC) and progenitors from adult bone marrow and fetal liver.	6	0.0088	0.000198	0.0281
GRYDER_PAX3FOXO1_ENHANCERS_IN_TADS	975	Expressed genes (FPKM>1) associated with high-confidence PAX3-FOXO1 sites with enhancers in primary tumors and cell lines, restricted to those within topological domain boundaries	7	0.0072	0.000199	0.0281
LEE_METASTASIS_AND_RNA_PROCESSING_UP	17	Components of RNA post-transcriptional modification machinery up-regulated in MDA-MB-435 cells (breast cancer) whose metastatic potential has been reduced by expression of NME1 [GeneID=4830].	2	0.1176	0.000203	0.0281
LIANG_HEMATOPOIESIS_STEM_CELL_NUMBER_QTL	17	Genes changed in LSK cells (bone marrow) as a function of a QTL for the size of hematopoietic stem cell (HSC) population: comparison of reciprocal congenic strains D.B. Chr3 (DB), B.D. Chr3 (BD) and the parental strains B6 and D2.	2	0.1176	0.000203	0.0281
CONCANNON_APOPTOSIS_BY_EPOXOMICIN_UP	239	Genes up-regulated in SH-SY5Y cells (neuroblastoma) after treatment with epoxomicin [PubChem=3035402], a protease inhibitor causing apoptosis.	4	0.0167	0.000227	0.0308
GO_PROTEIN_HYDROXYLATION	18	The addition of a hydroxy group to a protein amino acid.	2	0.1111	0.000228	0.0308
GO_MATURATION_OF_5_8S_RRNA_FROM_TRICISTRONIC_RRNA_TRANSCRIPT_SSU_RRNA_5_8S_RRNA_LSU_RRNA_	19	Any process involved in the maturation of an rRNA molecule originally produced as part of a tricistronic rRNA transcript that contained the Small SubUnit (SSU) rRNA, the 5.8S rRNA, and the Large SubUnit (LSU) rRNA, in that order, from 5' to 3' along the primary transcript.	2	0.1053	0.000255	0.0333
GO_RRNA_METHYLATION	19	The posttranscriptional addition of methyl groups to specific residues in an rRNA molecule.	2	0.1053	0.000255	0.0333
SUH_COEXPRESSED_WITH_ID1_AND_ID2_UP	19	Genes whose expression positively correlates with that of both ID1 and ID2 [GeneID=3397;3398] genes in a cohort of 285 patients with primaly AML (acule myelogenous leukemia) [PMID=15084694].	2	0.1053	0.000255	0.0333
SHEDDEN_LUNG_CANCER_POOR_SURVIVAL_A6	456	Cluster 6 of method A: up-regulation of these genes in patients with non-small cell lung cancer (NSCLC) predicts poor survival outcome.	5	0.011	0.000258	0.0333
GO_OXIDOREDUCTASE_ACTIVITY	719	Catalysis of an oxidation-reduction (redox) reaction, a reversible chemical reaction in which the oxidation state of an atom or atoms within a molecule is altered. One substrate acts as a hydrogen or electron donor and becomes oxidized, while the other acts as hydrogen or electron acceptor and becomes reduced.	6	0.0083	0.000265	0.0338
GO_CELLULAR_MACROMOLECULAR_COMPLEX_ASSEMBLY	727	The aggregation, arrangement and bonding together of a set of macromolecules to form a complex, carried out at the cellular level.	6	0.0083	0.000281	0.0355
GO_EXOSOME_RNASE_COMPLEX_	21	Complex of 3'-5' exoribonucleases.	2	0.0952	0.000313	0.0387
GO_PRERIBOSOME_LARGE_SUBUNIT_PRECURSOR	21	A preribosomal complex consisting of 27SA, 27SB, and/or 7S pre-rRNA, 5S rRNA, ribosomal proteins including late-associating large subunit proteins, and associated proteins; a precursor of the eukaryotic cytoplasmic large ribosomal subunit.	2	0.0952	0.000313	0.0387
PATIL_LIVER_CANCER	747	Genes up-regulated in hepatocellular carcinoma (HCC) compared to normal liver samples.	6	0.008	0.000324	0.0397
MODULE_373	22	Oxidoreductases.	2	0.0909	0.000344	0.0412
PARK_TRETINOIN_RESPONSE_AND_RARA_PLZF_FUSION	22	Genes up-regulated by tretinoin (ATRA) [PubChem=444795] in U937 cells (acute promyelocytic leukemia, APL) made resistant to the drug by expression of the PLZF-RARA fusion [GeneID=7704, 5914].	2	0.0909	0.000344	0.0412
MARTINEZ_RESPONSE_TO_TRABECTEDIN_DN	271	Genes down-regulated in at least 8 of 11 sarcoma cell lines by trabectedin [PubChem=3199].	4	0.0148	0.000365	0.0434
GRAESSMANN_RESPONSE_TO_MC_AND_DOXORUBICIN_DN	770	Genes down-regulated in ME-A cells (breast cancer, sensitive to apoptotic stimuli) exposed to doxorubicin [PubChem=31703] in the presence of medium concentrate (MC) from ME-C cells (breast cancer, resistant to apoptotic stimuli).	6	0.0078	0.000381	0.0434

## Sheet: Table b
Gene/Gene Set Overlap Matrix
Entrez Gene Id	Gene Symbol	Gene Description	GO_RNA_BINDING	WEI_MYCN_TARGETS_WITH_E_BOX	MONNIER_POSTRADIATION_TUMOR_ESCAPE_UP	KRIGE_RESPONSE_TO_TOSEDOSTAT_24HR_DN	GO_POLY_A_RNA_BINDING	LEE_BMP2_TARGETS_DN	KRIGE_RESPONSE_TO_TOSEDOSTAT_6HR_DN	GO_RIBONUCLEOPROTEIN_COMPLEX_BIOGENESIS	PENG_GLUTAMINE_DEPRIVATION_DN	GO_NCRNA_METABOLIC_PROCESS	SHEPARD_CRUSH_AND_BURN_MUTANT_UP	GO_RIBOSOME_BIOGENESIS	BILD_MYC_ONCOGENIC_SIGNATURE	GO_RNA_PROCESSING	GO_NUCLEOLUS	GO_RRNA_METABOLIC_PROCESS	GO_NCRNA_PROCESSING	MANALO_HYPOXIA_DN	HALLMARK_MYC_TARGETS_V2	KARLSSON_TGFB1_TARGETS_UP	SCHUHMACHER_MYC_TARGETS_UP	CAIRO_HEPATOBLASTOMA_CLASSES_UP	GARY_CD5_TARGETS_DN	RODRIGUES_THYROID_CARCINOMA_POORLY_DIFFERENTIATED_UP	PUJANA_BRCA1_PCC_NETWORK	FEVR_CTNNB1_TARGETS_DN	GO_MATURATION_OF_LSU_RRNA	WELCSH_BRCA1_TARGETS_DN	GO_PRERIBOSOME	GO_NUCLEOLAR_PART	RODRIGUES_THYROID_CARCINOMA_ANAPLASTIC_UP	HASLINGER_B_CLL_WITH_11Q23_DELETION	ESC_V6.5_UP_LATE.V1_DN	BENPORATH_MYC_MAX_TARGETS	GO_RIBONUCLEOPROTEIN_COMPLEX_SUBUNIT_ORGANIZATION	CAMP_UP.V1_DN	HALLMARK_MTORC1_SIGNALING	PUJANA_CHEK2_PCC_NETWORK	GO_RESPONSE_TO_XENOBIOTIC_STIMULUS	PUJANA_ATM_PCC_NETWORK	PENG_RAPAMYCIN_RESPONSE_DN	GO_RIBONUCLEOTIDE_BINDING	MODULE_52	HAN_SATB1_TARGETS_DN	BILD_HRAS_ONCOGENIC_SIGNATURE	KAAB_HEART_ATRIUM_VS_VENTRICLE_DN	KEGG_TYROSINE_METABOLISM
27010	TPK1	thiamin pyrophosphokinase 1																																										TPK1
84172	POLR1B	polymerase (RNA) I polypeptide B, 128kDa		POLR1B		POLR1B		POLR1B	POLR1B			POLR1B					POLR1B											POLR1B				POLR1B				POLR1B
9221	NOLC1	nucleolar and coiled-body phosphoprotein 1	NOLC1	NOLC1	NOLC1	NOLC1	NOLC1	NOLC1	NOLC1	NOLC1	NOLC1	NOLC1		NOLC1	NOLC1	NOLC1	NOLC1	NOLC1	NOLC1	NOLC1	NOLC1	NOLC1	NOLC1	NOLC1	NOLC1	NOLC1	NOLC1	NOLC1		NOLC1										NOLC1		NOLC1		NOLC1	NOLC1		NOLC1
10514	MYBBP1A	MYB binding protein (P160) 1a	MYBBP1A		MYBBP1A	MYBBP1A	MYBBP1A	MYBBP1A	MYBBP1A				MYBBP1A		MYBBP1A		MYBBP1A				MYBBP1A	MYBBP1A		MYBBP1A												MYBBP1A
9521	EEF1E1	eukaryotic translation elongation factor 1 epsilon 1	EEF1E1	EEF1E1				EEF1E1			EEF1E1	EEF1E1								EEF1E1		EEF1E1		EEF1E1			EEF1E1						EEF1E1			EEF1E1			EEF1E1	EEF1E1		EEF1E1	EEF1E1		EEF1E1
1662	DDX10	DEAD (Asp-Glu-Ala-Asp) box polypeptide 10	DDX10	DDX10		DDX10	DDX10		DDX10						DDX10								DDX10	DDX10			DDX10			DDX10				DDX10		DDX10				DDX10		DDX10		DDX10		DDX10
6832	SUPV3L1	suppressor of var1, 3-like 1 (S. cerevisiae)	SUPV3L1	SUPV3L1	SUPV3L1	SUPV3L1	SUPV3L1	SUPV3L1							SUPV3L1	SUPV3L1					SUPV3L1						SUPV3L1															SUPV3L1		SUPV3L1
5686	PSMA5	proteasome (prosome, macropain) subunit, alpha type, 5		PSMA5		PSMA5			PSMA5																	PSMA5	PSMA5						PSMA5			PSMA5				PSMA5		PSMA5
83939	EIF2A	eukaryotic translation initiation factor 2A, 65kDa	EIF2A							EIF2A				EIF2A														EIF2A									EIF2A
22894	DIS3	DIS3 mitotic control homolog (S. cerevisiae)	DIS3					DIS3		DIS3		DIS3		DIS3		DIS3	DIS3	DIS3	DIS3									DIS3
6518	SLC2A5	solute carrier family 2 (facilitated glucose/fructose transporter), member 5				SLC2A5			SLC2A5
10397	NDRG1	N-myc downstream regulated 1																												NDRG1								NDRG1								NDRG1	NDRG1
218	ALDH3A1	aldehyde dehydrogenase 3 family, member A1																																							ALDH3A1								ALDH3A1
131	ADH7	alcohol dehydrogenase 7 (class IV), mu or sigma polypeptide																																															ADH7
7277	TUBA4A	tubulin, alpha 4a									TUBA4A														TUBA4A													TUBA4A	TUBA4A					TUBA4A		TUBA4A	TUBA4A	TUBA4A
1728	NQO1	NAD(P)H dehydrogenase, quinone 1	NQO1		NQO1		NQO1																			NQO1															NQO1				NQO1
2873	GPS1	G protein pathway suppressor 1						GPS1																GPS1
1801	DPH1	DPH1 homolog (S. cerevisiae)
47	ACLY	ATP citrate lyase		ACLY							ACLY													ACLY			ACLY												ACLY	ACLY				ACLY
117246	FTSJ3	FtsJ homolog 3 (E. coli)	FTSJ3		FTSJ3		FTSJ3			FTSJ3		FTSJ3	FTSJ3	FTSJ3		FTSJ3	FTSJ3	FTSJ3	FTSJ3										FTSJ3		FTSJ3				FTSJ3
23246	BOP1	block of proliferation 1	BOP1		BOP1	BOP1	BOP1	BOP1		BOP1		BOP1	BOP1	BOP1	BOP1	BOP1	BOP1	BOP1	BOP1	BOP1			BOP1	BOP1			BOP1		BOP1	BOP1	BOP1	BOP1								BOP1					BOP1
84154	RPF2	ribosome production factor 2 homolog (S. cerevisiae)	RPF2				RPF2	RPF2		RPF2		RPF2	RPF2	RPF2		RPF2	RPF2	RPF2	RPF2			RPF2							RPF2				RPF2				RPF2
5822	PWP2	PWP2 periodic tryptophan protein homolog (yeast)	PWP2		PWP2	PWP2	PWP2	PWP2		PWP2	PWP2	PWP2		PWP2		PWP2	PWP2	PWP2	PWP2	PWP2							PWP2	PWP2		PWP2	PWP2	PWP2					PWP2					PWP2
55239	OGFOD1	2-oxoglutarate and iron-dependent oxygenase domain containing 1		OGFOD1						OGFOD1																OGFOD1							OGFOD1				OGFOD1
25929	GEMIN5	gem (nuclear organelle) associated protein 5	GEMIN5	GEMIN5	GEMIN5	GEMIN5	GEMIN5	GEMIN5	GEMIN5	GEMIN5					GEMIN5	GEMIN5																					GEMIN5
23210	JMJD6	jumonji domain containing 6	JMJD6					JMJD6								JMJD6	JMJD6
622	BDH1	3-hydroxybutyrate dehydrogenase, type 1				BDH1			BDH1																										BDH1													BDH1
117178	SSX2IP	synovial sarcoma, X breakpoint 2 interacting protein		SSX2IP	SSX2IP																					SSX2IP							SSX2IP
205	AK4	adenylate kinase 4				AK4			AK4				AK4										AK4	AK4	AK4	AK4							AK4						AK4					AK4		AK4		AK4
6277	S100A6	S100 calcium binding protein A6																																	S100A6												S100A6
114049	WBSCR22	Williams Beuren syndrome chromosome region 22	WBSCR22				WBSCR22			WBSCR22		WBSCR22	WBSCR22	WBSCR22		WBSCR22	WBSCR22	WBSCR22	WBSCR22	WBSCR22																WBSCR22							WBSCR22					WBSCR22	WBSCR22
23262	PPIP5K2	diphosphoinositol pentakisphosphate kinase 2																																								PPIP5K2		PPIP5K2
91807	MYLK3	myosin light chain kinase 3																																										MYLK3
55669	MFN1	mitofusin 1																								MFN1	MFN1						MFN1					MFN1				MFN1		MFN1		MFN1
63922	CHTF18	CTF18, chromosome transmission fidelity factor 18 homolog (S. cerevisiae)																										CHTF18																CHTF18
57491	AHRR	aryl-hydrocarbon receptor repressor		AHRR	AHRR																																				AHRR
196	AHR	aryl hydrocarbon receptor																																AHR							AHR
10153	CEBPZ	CCAAT/enhancer binding protein (C/EBP), zeta	CEBPZ				CEBPZ				CEBPZ												CEBPZ		CEBPZ	CEBPZ	CEBPZ						CEBPZ			CEBPZ				CEBPZ		CEBPZ
55622	TTC27	tetratricopeptide repeat domain 27		TTC27
80018	NAA25	N(alpha)-acetyltransferase 25, NatB auxiliary subunit		NAA25	NAA25	NAA25		NAA25	NAA25													NAA25
25940	FAM98A	family with sequence similarity 98, member A	FAM98A		FAM98A	FAM98A	FAM98A	FAM98A	FAM98A		FAM98A											FAM98A			FAM98A																		FAM98A
84310	C7orf50	chromosome 7 open reading frame 50	C7orf50			C7orf50	C7orf50		C7orf50
51236	FAM203A	family with sequence similarity 203, member A			FAM203A																							FAM203A
126823	KLHDC9	kelch domain containing 9
9136	RRP9	ribosomal RNA processing 9, small subunit (SSU) processome component, homolog (yeast)	RRP9	RRP9		RRP9	RRP9		RRP9	RRP9	RRP9	RRP9	RRP9	RRP9	RRP9	RRP9	RRP9	RRP9	RRP9	RRP9	RRP9				RRP9		RRP9				RRP9	RRP9			RRP9	RRP9			RRP9				RRP9		RRP9		RRP9
23576	DDAH1	dimethylarginine dimethylaminohydrolase 1																																				DDAH1								DDAH1
5569	PKIA	protein kinase (cAMP-dependent, catalytic) inhibitor alpha																																				PKIA							PKIA			PKIA
5245	PHB	prohibitin		PHB		PHB			PHB		PHB				PHB					PHB	PHB			PHB	PHB										PHB								PHB
10988	METAP2	methionyl aminopeptidase 2	METAP2				METAP2																		METAP2		METAP2													METAP2		METAP2
54888	NSUN2	NOP2/Sun domain family, member 2	NSUN2	NSUN2			NSUN2	NSUN2				NSUN2	NSUN2			NSUN2	NSUN2		NSUN2			NSUN2
9497	SLC4A7	solute carrier family 4, sodium bicarbonate cotransporter, member 7									SLC4A7															SLC4A7		SLC4A7						SLC4A7
60491	NIF3L1	NIF3 NGG1 interacting factor 3-like 1 (S. pombe)																		NIF3L1
9889	ZBED4	zinc finger, BED-type containing 4																									ZBED4
23265	EXOC7	exocyst complex component 7
56163	RNF17	ring finger protein 17
338872	C1QTNF9	C1q and tumor necrosis factor related protein 9
2218	FKTN	fukutin
[truncated: 53 more columns]

## Sheet: Sheet1
Table a: Table showing the categorization of the genes in our RNA-seq that were activated by MYC and repressed by siAHR according to q-value. Pathways highlighed in blue are the ones represented in supplementary figure S3A.
Table b: Table showing the genes that fall into each category described in table a.
