# Supplementary material for: The aryl hydrocarbon receptor regulates nucleolar activity and protein synthesis in MYC-expressing cells
Source: Genes Dev. 2018 Oct 1;32(19-20):1303–8. doi: 10.1101/gad.313007.118 (PMC6169836; doi:10.1101/gad.313007.118)
Supplement: Supplemental Material [file supp_gad.313007.118_Supplementary_tableS6.xlsx]

## Sheet: Table a
Overlap Results
Collection(s):	C2, C4, C5, C6, H
# overlaps shown:	100
# genesets in collections:	11752
# genes in comparison (n):	84
# genes in universe (N):	45956
Gene Set Name	# Genes in Gene Set (K)	Description	# Genes in Overlap (k)	k/K	p-value	FDR q-value
GRAESSMANN_APOPTOSIS_BY_DOXORUBICIN_UP	1142	Genes up-regulated in ME-A cells (breast cancer) undergoing apoptosis in response to doxorubicin [PubChem=31703].	19	0.0166	2.01e-13	2.37e-09
GO_POSITIVE_REGULATION_OF_MULTICELLULAR_ORGANISMAL_PROCESS	1395	Any process that activates or increases the frequency, rate or extent of an organismal process, any of the processes pertinent to the function of an organism above the cellular level; includes the integrated processes of tissues and organs.	20	0.0143	6.54e-13	3.84e-09
GO_REGULATION_OF_MULTICELLULAR_ORGANISMAL_DEVELOPMENT	1672	Any process that modulates the frequency, rate or extent of multicellular organismal development.	21	0.0126	1.94e-12	7.59e-09
GO_POSITIVE_REGULATION_OF_BIOSYNTHETIC_PROCESS	1805	Any process that activates or increases the frequency, rate or extent of the chemical reactions and pathways resulting in the formation of substances.	21	0.0116	8.15e-12	1.75e-08
LINDGREN_BLADDER_CANCER_CLUSTER_2B	392	Genes specifically up-regulated in Cluster IIb of urothelial cell carcinom (UCC) tumors.	12	0.0306	8.16e-12	1.75e-08
GO_RESPONSE_TO_EXTERNAL_STIMULUS	1821	Any process that results in a change in state or activity of a cell or an organism (in terms of movement, secretion, enzyme production, gene expression, etc.) as a result of an external stimulus.	21	0.0115	9.61e-12	1.75e-08
GO_REGULATION_OF_CELLULAR_COMPONENT_MOVEMENT	771	Any process that modulates the frequency, rate or extent of the movement of a cellular component.	15	0.0195	1.04e-11	1.75e-08
GO_CELLULAR_RESPONSE_TO_ORGANIC_SUBSTANCE	1848	Any process that results in a change in state or activity of a cell (in terms of movement, secretion, enzyme production, gene expression, etc.) as a result of an organic substance stimulus.	21	0.0114	1.26e-11	1.85e-08
GO_CIRCULATORY_SYSTEM_DEVELOPMENT	788	The process whose specific outcome is the progression of the circulatory system over time, from its formation to the mature structure. The circulatory system is the organ system that passes nutrients (such as amino acids and electrolytes), gases, hormones, blood cells, etc. to and from cells in the body to help fight diseases and help stabilize body temperature and pH to maintain homeostasis.	15	0.019	1.41e-11	1.85e-08
GO_POSITIVE_REGULATION_OF_DEVELOPMENTAL_PROCESS	1142	Any process that activates or increases the rate or extent of development, the biological process whose specific outcome is the progression of an organism over time from an initial condition (e.g. a zygote, or a young adult) to a later condition (e.g. a multicellular animal or an aged adult).	17	0.0149	2.5e-11	2.94e-08
WONG_ADULT_TISSUE_STEM_MODULE	721	The 'adult tissue stem' module: genes coordinately up-regulated in a compendium of adult tissue stem cells.	14	0.0194	5.58e-11	5.96e-08
GO_RESPONSE_TO_ENDOGENOUS_STIMULUS	1450	Any process that results in a change in state or activity of a cell or an organism (in terms of movement, secretion, enzyme production, gene expression, etc.) as a result of a stimulus arising within the organism.	18	0.0124	1.14e-10	1.12e-07
GO_REGULATION_OF_CELL_PROLIFERATION	1496	Any process that modulates the frequency, rate or extent of cell proliferation.	18	0.012	1.89e-10	1.71e-07
GO_NEGATIVE_REGULATION_OF_NITROGEN_COMPOUND_METABOLIC_PROCESS	1517	Any process that stops, prevents, or reduces the frequency, rate or extent of the chemical reactions and pathways involving nitrogen or nitrogenous compounds.	18	0.0119	2.36e-10	1.98e-07
GO_INTRACELLULAR_SIGNAL_TRANSDUCTION	1572	The process in which a signal is passed on to downstream components within the cell, which become activated themselves to further propagate the signal and finally trigger a change in the function or state of the cell.	18	0.0115	4.17e-10	3.27e-07
GO_NEGATIVE_REGULATION_OF_CELL_COMMUNICATION	1192	Any process that decreases the frequency, rate or extent of cell communication. Cell communication is the process that mediates interactions between a cell and its surroundings. Encompasses interactions such as signaling or attachment between one cell and another cell, between a cell and an extracellular matrix, or between a cell and any other aspect of its environment.	16	0.0134	4.64e-10	3.41e-07
GO_CELL_DEVELOPMENT	1426	The process whose specific outcome is the progression of the cell over time, from its formation to the mature structure. Cell development does not include the steps involved in committing a cell to a specific fate.	17	0.0119	7.49e-10	5.17e-07
GO_EMBRYO_DEVELOPMENT	894	The process whose specific outcome is the progression of an embryo from its formation until the end of its embryonic life stage. The end of the embryonic stage is organism-specific. For example, for mammals, the process would begin with zygote formation and end with birth. For insects, the process would begin at zygote formation and end with larval hatching. For plant zygotic embryos, this would …	14	0.0157	9.05e-10	5.82e-07
GO_REGULATION_OF_INTRACELLULAR_SIGNAL_TRANSDUCTION	1656	Any process that modulates the frequency, rate or extent of intracellular signal transduction.	18	0.0109	9.51e-10	5.82e-07
GO_HEART_DEVELOPMENT	466	The process whose specific outcome is the progression of the heart over time, from its formation to the mature structure. The heart is a hollow, muscular organ, which, by contracting rhythmically, keeps up the circulation of the blood.	11	0.0236	9.9e-10	5.82e-07
GO_REGULATION_OF_RESPONSE_TO_STRESS	1468	Any process that modulates the frequency, rate or extent of a response to stress. Response to stress is a change in state or activity of a cell or an organism (in terms of movement, secretion, enzyme production, gene expression, etc.) as a result of a disturbance in organismal or cellular homeostasis, usually, but not necessarily, exogenous (e.g. temperature, humidity, ionizing radiation).	17	0.0116	1.16e-09	6.48e-07
GO_REGULATION_OF_CELL_DIFFERENTIATION	1492	Any process that modulates the frequency, rate or extent of cell differentiation, the process in which relatively unspecialized cells acquire specialized structural and functional features.	17	0.0114	1.48e-09	7.89e-07
GO_POSITIVE_REGULATION_OF_GENE_EXPRESSION	1733	Any process that increases the frequency, rate or extent of gene expression. Gene expression is the process in which a gene's coding sequence is converted into a mature gene product or products (proteins or RNA). This includes the production of an RNA transcript as well as any processing to produce a mature RNA product or an mRNA (for protein-coding genes) and the translation of that mRNA into pr…	18	0.0104	1.94e-09	9.92e-07
TGFB_UP.V1_UP	192	Genes up-regulated in a panel of epithelial cell lines by TGFB1 [Gene ID=7040].	8	0.0417	2.66e-09	1.3e-06
GO_NEGATIVE_REGULATION_OF_RESPONSE_TO_STIMULUS	1360	Any process that stops, prevents, or reduces the frequency, rate or extent of a response to a stimulus. Response to stimulus is a change in state or activity of a cell or an organism (in terms of movement, secretion, enzyme production, gene expression, etc.) as a result of a stimulus.	16	0.0118	3.05e-09	1.38e-06
GO_REGULATION_OF_TRANSCRIPTION_FROM_RNA_POLYMERASE_II_PROMOTER	1784	Any process that modulates the frequency, rate or extent of transcription from an RNA polymerase II promoter.	18	0.0101	3.06e-09	1.38e-06
GO_RESPONSE_TO_OXYGEN_CONTAINING_COMPOUND	1381	Any process that results in a change in state or activity of a cell or an organism (in terms of movement, secretion, enzyme production, gene expression, etc.) as a result of an oxygen-containing compound stimulus.	16	0.0116	3.79e-09	1.65e-06
GO_REGULATION_OF_ANATOMICAL_STRUCTURE_MORPHOGENESIS	1021	Any process that modulates the frequency, rate or extent of anatomical structure morphogenesis.	14	0.0137	4.9e-09	2.06e-06
GO_RESPONSE_TO_NITROGEN_COMPOUND	859	Any process that results in a change in state or activity of a cell or an organism (in terms of movement, secretion, enzyme production, gene expression, etc.) as a result of a nitrogen compound stimulus.	13	0.0151	5.74e-09	2.32e-06
GO_NEGATIVE_REGULATION_OF_GENE_EXPRESSION	1493	Any process that decreases the frequency, rate or extent of gene expression. Gene expression is the process in which a gene's coding sequence is converted into a mature gene product or products (proteins or RNA). This includes the production of an RNA transcript as well as any processing to produce a mature RNA product or an mRNA (for protein-coding genes) and the translation of that mRNA into pr…	16	0.0107	1.13e-08	4.44e-06
GO_RESPONSE_TO_ORGANIC_CYCLIC_COMPOUND	917	Any process that results in a change in state or activity of a cell or an organism (in terms of movement, secretion, enzyme production, gene expression, etc.) as a result of an organic cyclic compound stimulus.	13	0.0142	1.24e-08	4.7e-06
GO_REGULATION_OF_RESPONSE_TO_EXTERNAL_STIMULUS	926	Any process that modulates the frequency, rate or extent of a response to an external stimulus.	13	0.014	1.39e-08	4.94e-06
GO_TAXIS	464	The directed movement of a motile cell or organism in response to an external stimulus.	10	0.0216	1.42e-08	4.94e-06
GO_TISSUE_DEVELOPMENT	1518	The process whose specific outcome is the progression of a tissue over time, from its formation to the mature structure.	16	0.0105	1.43e-08	4.94e-06
GRAESSMANN_RESPONSE_TO_MC_AND_DOXORUBICIN_UP	612	Genes up-regulated in ME-A cells (breast cancer, sensitive to apoptotic stimuli) exposed to doxorubicin [PubChem=31703] in the presence of medium concentrate (MC) from ME-C cells (breast cancer, resistant to apoptotic stimuli).	11	0.018	1.65e-08	5.54e-06
GO_EPITHELIUM_DEVELOPMENT	945	The process whose specific outcome is the progression of an epithelium over time, from its formation to the mature structure. An epithelium is a tissue that covers the internal or external surfaces of an anatomical structure.	13	0.0138	1.76e-08	5.76e-06
GO_ANATOMICAL_STRUCTURE_FORMATION_INVOLVED_IN_MORPHOGENESIS	957	The developmental process pertaining to the initial formation of an anatomical structure from unspecified parts. This process begins with the specific processes that contribute to the appearance of the discrete structure and ends when the structural rudiment is recognizable. An anatomical structure is any biological entity that occupies space and is distinguished from its surroundings. Anatomical…	13	0.0136	2.05e-08	6.5e-06
MODULE_12	360	Spinal cord (neuro-development) genes.	9	0.025	2.21e-08	6.83e-06
MODULE_1	368	Ovary genes.	9	0.0245	2.66e-08	8.03e-06
GO_NEGATIVE_REGULATION_OF_MULTICELLULAR_ORGANISMAL_PROCESS	983	Any process that stops, prevents, or reduces the frequency, rate or extent of an organismal process, the processes pertinent to the function of an organism above the cellular level; includes the integrated processes of tissues and organs.	13	0.0132	2.8e-08	8.05e-06
PEREZ_TP53_TARGETS	1174	Genes up-regulated in the HMEC cells (primary mammary epithelium) upon expression of TP53 [GeneID=7157] off adenoviral vector.	14	0.0119	2.81e-08	8.05e-06
GO_REGULATION_OF_SYSTEM_PROCESS	507	Any process that modulates the frequency, rate or extent of a system process, a multicellular organismal process carried out by any of the organs or tissues in an organ system.	10	0.0197	3.25e-08	9.11e-06
GO_NEUROGENESIS	1402	Generation of cells within the nervous system.	15	0.0107	3.53e-08	9.34e-06
GO_REGULATION_OF_IMMUNE_SYSTEM_PROCESS	1403	Any process that modulates the frequency, rate, or extent of an immune system process.	15	0.0107	3.56e-08	9.34e-06
GO_POSITIVE_REGULATION_OF_TRANSCRIPTION_FROM_RNA_POLYMERASE_II_PROMOTER	1004	Any process that activates or increases the frequency, rate or extent of transcription from an RNA polymerase II promoter.	13	0.0129	3.58e-08	9.34e-06
GO_CELLULAR_RESPONSE_TO_ENDOGENOUS_STIMULUS	1008	Any process that results in a change in state or activity of a cell (in terms of movement, secretion, enzyme production, gene expression, etc.) as a result of a stimulus arising within the organism.	13	0.0129	3.75e-08	9.57e-06
GO_ORGAN_MORPHOGENESIS	841	Morphogenesis of an organ. An organ is defined as a tissue or set of tissues that work together to perform a specific function or functions. Morphogenesis is the process in which anatomical structures are generated and organized. Organs are commonly observed as visibly distinct structures, but may also exist as loosely associated clusters of cells that work together to perform a specific function…	12	0.0143	4.42e-08	1.08e-05
GO_TRANSCRIPTION_FACTOR_BINDING	524	Interacting selectively and non-covalently with a transcription factor, any protein required to initiate or regulate transcription.	10	0.0191	4.43e-08	1.08e-05
GO_RESPONSE_TO_ABIOTIC_STIMULUS	1024	Any process that results in a change in state or activity of a cell or an organism (in terms of movement, secretion, enzyme production, gene expression, etc.) as a result of an abiotic (non-living) stimulus.	13	0.0127	4.5e-08	1.08e-05
GO_TISSUE_MORPHOGENESIS	533	The process in which the anatomical structures of a tissue are generated and organized.	10	0.0188	5.19e-08	1.2e-05
TARTE_PLASMA_CELL_VS_PLASMABLAST_UP	398	Genes up-regulated in mature plasma cells compared with plasmablastic B lymphocytes.	9	0.0226	5.2e-08	1.2e-05
GO_REGULATION_OF_EPITHELIAL_CELL_PROLIFERATION	285	Any process that modulates the frequency, rate or extent of epithelial cell proliferation.	8	0.0281	5.75e-08	1.3e-05
GO_POSITIVE_REGULATION_OF_RESPONSE_TO_STIMULUS	1929	Any process that activates, maintains or increases the rate of a response to a stimulus. Response to stimulus is a change in state or activity of a cell or an organism (in terms of movement, secretion, enzyme production, gene expression, etc.) as a result of a stimulus.	17	0.0088	6.41e-08	1.42e-05
GO_RECEPTOR_BINDING	1476	Interacting selectively and non-covalently with one or more specific sites on a receptor molecule, a macromolecule that undergoes combination with a hormone, neurotransmitter, drug or intracellular messenger to initiate a change in cell function.	15	0.0102	6.89e-08	1.5e-05
GO_REGULATION_OF_RESPONSE_TO_WOUNDING	413	Any process that modulates the frequency, rate or extent of response to wounding.	9	0.0218	7.12e-08	1.51e-05
GO_TUBE_DEVELOPMENT	552	The process whose specific outcome is the progression of a tube over time, from its initial formation to a mature structure. Epithelial and endothelial tubes transport gases, liquids and cells from one site to another and form the basic structure of many organs and tissues including lung and trachea, kidney, the mammary gland, the vascular system and the gastrointestinal and urinary-genital tract…	10	0.0181	7.18e-08	1.51e-05
DURAND_STROMA_S_UP	297	Genes up-regulated in the HSC supportive stromal cell lines.	8	0.0269	7.89e-08	1.61e-05
GO_RESPONSE_TO_LIPID	888	Any process that results in a change in state or activity of a cell or an organism (in terms of movement, secretion, enzyme production, gene expression, etc.) as a result of a lipid stimulus.	12	0.0135	7.96e-08	1.61e-05
GO_POSITIVE_REGULATION_OF_LOCOMOTION	420	Any process that activates or increases the frequency, rate or extent of locomotion of a cell or organism.	9	0.0214	8.21e-08	1.64e-05
SWEET_LUNG_CANCER_KRAS_DN	435	Genes down-regulated in the Kras2LA mouse lung cancer model with mutated KRAS [GeneID=3845].	9	0.0207	1.1e-07	2.16e-05
GO_NEGATIVE_REGULATION_OF_TRANSCRIPTION_FROM_RNA_POLYMERASE_II_PROMOTER	740	Any process that stops, prevents, or reduces the frequency, rate or extent of transcription from an RNA polymerase II promoter.	11	0.0149	1.12e-07	2.16e-05
GENTILE_UV_HIGH_DOSE_DN	312	Selected genes down-regulated in WS1 (fibroblast) in response to irradiation with high dose UV-C.	8	0.0256	1.15e-07	2.18e-05
GO_LIPID_MODIFICATION	210	The covalent alteration of one or more fatty acids in a lipid, resulting in a change in the properties of the lipid.	7	0.0333	1.27e-07	2.36e-05
GO_REGULATION_OF_DEFENSE_RESPONSE	759	Any process that modulates the frequency, rate or extent of a defense response.	11	0.0145	1.44e-07	2.65e-05
GO_VASCULATURE_DEVELOPMENT	469	The process whose specific outcome is the progression of the vasculature over time, from its formation to the mature structure. The vasculature is an interconnected tubular multi-tissue structure that contains fluid that is actively transported around the organism.	9	0.0192	2.08e-07	3.76e-05
GO_REGULATION_OF_PHOSPHORUS_METABOLIC_PROCESS	1618	Any process that modulates the frequency, rate or extent of the chemical reactions and pathways involving phosphorus or compounds containing phosphorus.	15	0.0093	2.24e-07	3.99e-05
GO_RESPONSE_TO_GROWTH_FACTOR	475	Any process that results in a change in state or activity of a cell or an organism (in terms of movement, secretion, enzyme production, gene expression, etc.) as a result of a growth factor stimulus.	9	0.0189	2.32e-07	4e-05
MATSUDA_NATURAL_KILLER_DIFFERENTIATION	475	Genes changed between developmental stages of Valpha14i natural killer T lymphocyte cells (NKT).	9	0.0189	2.32e-07	4e-05
GO_NUCLEIC_ACID_BINDING_TRANSCRIPTION_FACTOR_ACTIVITY	1199	Interacting selectively and non-covalently with a DNA or RNA sequence in order to modulate transcription. The transcription factor may or may not also interact selectively with a protein or macromolecular complex.	13	0.0108	2.74e-07	4.65e-05
SCHUETZ_BREAST_CANCER_DUCTAL_INVASIVE_UP	351	Genes up-regulated in invasive ductal carcinoma (IDC) relative to ductal carcinoma in situ (DCIS, non-invasive).	8	0.0228	2.81e-07	4.65e-05
HALLMARK_UV_RESPONSE_DN	144	Genes down-regulated in response to ultraviolet (UV) radiation.	6	0.0417	2.83e-07	4.65e-05
GO_SMALL_GTPASE_MEDIATED_SIGNAL_TRANSDUCTION	352	Any series of molecular signals in which a small monomeric GTPase relays one or more of the signals.	8	0.0227	2.88e-07	4.65e-05
GO_POSITIVE_REGULATION_OF_CELL_PROLIFERATION	814	Any process that activates or increases the rate or extent of cell proliferation.	11	0.0135	2.89e-07	4.65e-05
DANG_MYC_TARGETS_DN	31	Genes down-regulated by MYC [GeneID=4609] and whose promoters are bound by MYC, according to MYC Target Gene Database.	4	0.129	3.15e-07	4.98e-05
DOANE_RESPONSE_TO_ANDROGEN_DN	241	Genes down-regulated in MDA-MB-453 cells (class A ER(-) [GeneID=2099] breast cancer) after exposure to the androgen R1881 [PubChem=13766].	7	0.029	3.21e-07	4.98e-05
GO_POSITIVE_REGULATION_OF_CELL_DIFFERENTIATION	823	Any process that activates or increases the frequency, rate or extent of cell differentiation.	11	0.0134	3.22e-07	4.98e-05
GO_REGULATION_OF_CELL_DEVELOPMENT	836	Any process that modulates the rate, frequency or extent of the progression of the cell over time, from its formation to the mature structure. Cell development does not include the steps involved in committing a cell to a specific fate.	11	0.0132	3.76e-07	5.74e-05
DUTERTRE_ESTRADIOL_RESPONSE_24HR_DN	505	Genes down-regulated in MCF7 cells (breast cancer) at 24 h of estradiol [PubChem=5757] treatment.	9	0.0178	3.86e-07	5.82e-05
NUYTTEN_EZH2_TARGETS_UP	1037	Genes up-regulated in PC3 cells (prostate cancer) after knockdown of EZH2 [GeneID=2146] by RNAi.	12	0.0116	4.16e-07	6.19e-05
GO_REGULATION_OF_PROTEIN_MODIFICATION_PROCESS	1710	Any process that modulates the frequency, rate or extent of the covalent alteration of one or more amino acid residues within a protein.	15	0.0088	4.51e-07	6.63e-05
DACOSTA_UV_RESPONSE_VIA_ERCC3_DN	855	Genes down-regulated in fibroblasts expressing mutant forms of ERCC3 [GeneID=2071] after UV irradiation.	11	0.0129	4.69e-07	6.8e-05
GO_CYTOSKELETON	1967	Any of the various filamentous elements that form the internal framework of cells, and typically remain after treatment of the cells with mild detergent to remove membrane constituents and soluble components of the cytoplasm. The term embraces intermediate filaments, microfilaments, microtubules, the microtrabecular lattice, and other structures characterized by a polymeric filamentous nature and…	16	0.0081	4.83e-07	6.93e-05
RAY_TUMORIGENESIS_BY_ERBB2_CDC25A_DN	159	Down-regulated genes in breast tumors from transgenic mice overexpressing ERBB2 and CDC25A [GeneID=2064;993] compared to those from mice overexpressing ERBB2 only.	6	0.0377	5.07e-07	7.19e-05
GO_POSITIVE_REGULATION_OF_PROTEIN_METABOLIC_PROCESS	1492	Any process that activates or increases the frequency, rate or extent of the chemical reactions and pathways involving a protein.	14	0.0094	5.17e-07	7.23e-05
MODULE_33	384	Immune / stress response genes.	8	0.0208	5.54e-07	7.65e-05
KIM_WT1_TARGETS_12HR_UP	162	Genes up-regulated in UB27 cells (osteosarcoma) at 12 hr after inducing the expression of a mutated form of WT1 [GeneID=7490].	6	0.037	5.66e-07	7.65e-05
PETROVA_ENDOTHELIUM_LYMPHATIC_VS_BLOOD_DN	162	Genes down-regulated in BEC (blood endothelial cells) compared to LEC (lymphatic endothelial cells).	6	0.037	5.66e-07	7.65e-05
GO_REPRODUCTION	1297	The production of new individuals that contain some portion of genetic material inherited from one or more parent organisms.	13	0.01	6.63e-07	8.76e-05
GO_EMBRYONIC_MORPHOGENESIS	539	The process in which anatomical structures are generated and organized during the embryonic phase. The embryonic phase begins with zygote formation. The end of the embryonic phase is organism-specific. For example, it would be at birth for mammals, larval hatching for insects and seed dormancy in plants.	9	0.0167	6.63e-07	8.76e-05
GO_NEGATIVE_REGULATION_OF_PHOSPHORUS_METABOLIC_PROCESS	541	Any process that decreases the frequency, rate or extent of the chemical reactions and pathways involving phosphorus or compounds containing phosphorus.	9	0.0166	6.84e-07	8.93e-05
GO_POSITIVE_REGULATION_OF_CELL_COMMUNICATION	1532	Any process that increases the frequency, rate or extent of cell communication. Cell communication is the process that mediates interactions between a cell and its surroundings. Encompasses interactions such as signaling or attachment between one cell and another cell, between a cell and an extracellular matrix, or between a cell and any other aspect of its environment.	14	0.0091	7.07e-07	9.13e-05
GO_MORPHOGENESIS_OF_AN_EPITHELIUM	400	The process in which the anatomical structures of epithelia are generated and organized. An epithelium consists of closely packed cells arranged in one or more layers, that covers the outer surfaces of the body or lines any internal cavity or tube.	8	0.02	7.52e-07	9.61e-05
GO_POSITIVE_REGULATION_OF_MOLECULAR_FUNCTION	1791	Any process that activates or increases the rate or extent of a molecular function, an elemental biological activity occurring at the molecular level, such as catalysis or binding.	15	0.0084	8.06e-07	0.000102
GO_EMBRYO_DEVELOPMENT_ENDING_IN_BIRTH_OR_EGG_HATCHING	554	The process whose specific outcome is the progression of an embryo over time, from zygote formation until the end of the embryonic life stage. The end of the embryonic life stage is organism-specific and may be somewhat arbitrary; for mammals it is usually considered to be birth, for insects the hatching of the first instar larva from the eggshell.	9	0.0162	8.32e-07	0.000104
GO_EMBRYONIC_ORGAN_DEVELOPMENT	406	Development, taking place during the embryonic phase, of a tissue or tissues that work together to perform a specific function or functions. Development pertains to the process whose specific outcome is the progression of a structure over time, from its formation to the mature structure. Organs are commonly observed as visibly distinct structures, but may also exist as loosely associated clusters…	8	0.0197	8.41e-07	0.000104
GO_REGULATION_OF_CYTOKINE_PRODUCTION	563	Any process that modulates the frequency, rate, or extent of production of a cytokine.	9	0.016	9.5e-07	0.000115
GO_RESPONSE_TO_WOUNDING	563	Any process that results in a change in state or activity of a cell or an organism (in terms of movement, secretion, enzyme production, gene expression, etc.) as a result of a stimulus indicating damage to the organism.	9	0.016	9.5e-07	0.000115
CHICAS_RB1_TARGETS_CONFLUENT	567	Genes up-regulated in confluent IMR90 cells (fibroblast) after knockdown of RB1 [GeneID=5925] by RNAi.	9	0.0159	1.01e-06	0.000121
GO_REGULATION_OF_CHEMOTAXIS	180	Any process that modulates the frequency, rate or extent of the directed movement of a motile cell or organism in response to a specific chemical concentration gradient.	6	0.0333	1.05e-06	0.000124
GO_REGULATION_OF_NERVOUS_SYSTEM_DEVELOPMENT	750	Any process that modulates the frequency, rate or extent of nervous system development, the origin and formation of nervous tissue.	10	0.0133	1.18e-06	0.000138

## Sheet: Table b
Gene/Gene Set Overlap Matrix
Entrez Gene Id	Gene Symbol	Gene Description	GRAESSMANN_APOPTOSIS_BY_DOXORUBICIN_UP	GO_POSITIVE_REGULATION_OF_MULTICELLULAR_ORGANISMAL_PROCESS	GO_REGULATION_OF_MULTICELLULAR_ORGANISMAL_DEVELOPMENT	GO_POSITIVE_REGULATION_OF_BIOSYNTHETIC_PROCESS	LINDGREN_BLADDER_CANCER_CLUSTER_2B	GO_RESPONSE_TO_EXTERNAL_STIMULUS	GO_REGULATION_OF_CELLULAR_COMPONENT_MOVEMENT	GO_CELLULAR_RESPONSE_TO_ORGANIC_SUBSTANCE	GO_CIRCULATORY_SYSTEM_DEVELOPMENT	GO_POSITIVE_REGULATION_OF_DEVELOPMENTAL_PROCESS	WONG_ADULT_TISSUE_STEM_MODULE	GO_RESPONSE_TO_ENDOGENOUS_STIMULUS	GO_REGULATION_OF_CELL_PROLIFERATION	GO_NEGATIVE_REGULATION_OF_NITROGEN_COMPOUND_METABOLIC_PROCESS	GO_INTRACELLULAR_SIGNAL_TRANSDUCTION	GO_NEGATIVE_REGULATION_OF_CELL_COMMUNICATION	GO_CELL_DEVELOPMENT	GO_EMBRYO_DEVELOPMENT	GO_REGULATION_OF_INTRACELLULAR_SIGNAL_TRANSDUCTION	GO_HEART_DEVELOPMENT	GO_REGULATION_OF_RESPONSE_TO_STRESS	GO_REGULATION_OF_CELL_DIFFERENTIATION	GO_POSITIVE_REGULATION_OF_GENE_EXPRESSION	TGFB_UP.V1_UP	GO_NEGATIVE_REGULATION_OF_RESPONSE_TO_STIMULUS	GO_REGULATION_OF_TRANSCRIPTION_FROM_RNA_POLYMERASE_II_PROMOTER	GO_RESPONSE_TO_OXYGEN_CONTAINING_COMPOUND	GO_REGULATION_OF_ANATOMICAL_STRUCTURE_MORPHOGENESIS	GO_RESPONSE_TO_NITROGEN_COMPOUND	GO_NEGATIVE_REGULATION_OF_GENE_EXPRESSION	GO_RESPONSE_TO_ORGANIC_CYCLIC_COMPOUND	GO_REGULATION_OF_RESPONSE_TO_EXTERNAL_STIMULUS	GO_TAXIS	GO_TISSUE_DEVELOPMENT	GRAESSMANN_RESPONSE_TO_MC_AND_DOXORUBICIN_UP	GO_EPITHELIUM_DEVELOPMENT	GO_ANATOMICAL_STRUCTURE_FORMATION_INVOLVED_IN_MORPHOGENESIS	MODULE_12	MODULE_1	GO_NEGATIVE_REGULATION_OF_MULTICELLULAR_ORGANISMAL_PROCESS	PEREZ_TP53_TARGETS	GO_REGULATION_OF_SYSTEM_PROCESS	GO_NEUROGENESIS	GO_REGULATION_OF_IMMUNE_SYSTEM_PROCESS	GO_POSITIVE_REGULATION_OF_TRANSCRIPTION_FROM_RNA_POLYMERASE_II_PROMOTER	GO_CELLULAR_RESPONSE_TO_ENDOGENOUS_STIMULUS	GO_ORGAN_MORPHOGENESIS
6387	CXCL12	chemokine (C-X-C motif) ligand 12		CXCL12	CXCL12		CXCL12	CXCL12	CXCL12	CXCL12		CXCL12	CXCL12	CXCL12	CXCL12			CXCL12	CXCL12		CXCL12		CXCL12	CXCL12			CXCL12		CXCL12	CXCL12	CXCL12			CXCL12	CXCL12						CXCL12				CXCL12	chemokine (C-X-C motif) ligand 12
6376	CX3CL1	chemokine (C-X3-C motif) ligand 1	CX3CL1	CX3CL1	CX3CL1			CX3CL1	CX3CL1	CX3CL1	CX3CL1	CX3CL1			CX3CL1			CX3CL1			CX3CL1		CX3CL1	CX3CL1			CX3CL1			CX3CL1				CX3CL1	CX3CL1				CX3CL1	CX3CL1		CX3CL1	CX3CL1	CX3CL1	CX3CL1	chemokine (C-X3-C motif) ligand 1
4681	NBL1	neuroblastoma, suppression of tumorigenicity 1		NBL1	NBL1				NBL1			NBL1						NBL1	NBL1					NBL1			NBL1	NBL1						NBL1											NBL1	neuroblastoma, suppression of tumorigenicity 1
2625	GATA3	GATA binding protein 3	GATA3	GATA3	GATA3	GATA3		GATA3	GATA3	GATA3	GATA3	GATA3	GATA3	GATA3	GATA3	GATA3	GATA3	GATA3	GATA3	GATA3	GATA3	GATA3	GATA3	GATA3	GATA3		GATA3	GATA3	GATA3	GATA3		GATA3	GATA3	GATA3	GATA3	GATA3	GATA3	GATA3	GATA3			GATA3	GATA3		GATA3	GATA binding protein 3	GATA binding protein 3	GATA3	GATA3
2735	GLI1	GLI family zinc finger 1		GLI1	GLI1	GLI1			GLI1			GLI1			GLI1			GLI1		GLI1				GLI1	GLI1		GLI1	GLI1		GLI1						GLI1		GLI1									GLI family zinc finger 1		GLI1
9314	KLF4	Kruppel-like factor 4 (gut)			KLF4	KLF4	KLF4		KLF4	KLF4			KLF4	KLF4	KLF4	KLF4		KLF4		KLF4	KLF4		KLF4	KLF4	KLF4	KLF4	KLF4	KLF4	KLF4	KLF4	KLF4	KLF4	KLF4	KLF4		KLF4		KLF4	KLF4		KLF4	KLF4		KLF4	KLF4		Kruppel-like factor 4 (gut)	KLF4
4776	NFATC4	nuclear factor of activated T-cells, cytoplasmic, calcineurin-dependent 4		NFATC4	NFATC4	NFATC4					NFATC4					NFATC4	NFATC4	NFATC4	NFATC4			NFATC4		NFATC4	NFATC4	NFATC4	NFATC4	NFATC4		NFATC4		NFATC4				NFATC4		NFATC4	NFATC4			NFATC4			NFATC4		nuclear factor of activated T-cells, cytoplasmic, calcineurin-dependent 4
90527	DUOXA1	dual oxidase maturation factor 1		DUOXA1	DUOXA1							DUOXA1											DUOXA1	DUOXA1										DUOXA1									DUOXA1		DUOXA1
322	APBB1	amyloid beta (A4) precursor protein-binding, family B, member 1 (Fe65)		APBB1	APBB1	APBB1						APBB1							APBB1				APBB1	APBB1	APBB1			APBB1												APBB1					APBB1		amyloid beta (A4) precursor protein-binding, family B, member 1 (Fe65)
5818	PVRL1	poliovirus receptor-related 1 (herpesvirus entry mediator C)			PVRL1			PVRL1											PVRL1																PVRL1	PVRL1			PVRL1						PVRL1				PVRL1
4088	SMAD3	SMAD family member 3		SMAD3	SMAD3	SMAD3		SMAD3	SMAD3	SMAD3	SMAD3	SMAD3		SMAD3	SMAD3	SMAD3		SMAD3	SMAD3	SMAD3		SMAD3	SMAD3	SMAD3	SMAD3		SMAD3	SMAD3		SMAD3	SMAD3	SMAD3	SMAD3	SMAD3		SMAD3		SMAD3	SMAD3			SMAD3	SMAD3			SMAD family member 3	SMAD family member 3	SMAD3	SMAD3
5155	PDGFB	platelet-derived growth factor beta polypeptide	PDGFB	PDGFB	PDGFB	PDGFB		PDGFB	PDGFB	PDGFB	PDGFB	PDGFB		PDGFB	PDGFB	PDGFB	PDGFB		PDGFB	PDGFB	PDGFB	PDGFB	PDGFB	PDGFB	PDGFB	PDGFB	PDGFB	PDGFB	PDGFB		PDGFB	PDGFB	PDGFB	PDGFB	PDGFB	PDGFB	PDGFB	PDGFB				PDGFB		PDGFB			platelet-derived growth factor beta polypeptide	PDGFB
1909	EDNRA	endothelin receptor type A		EDNRA	EDNRA	EDNRA	EDNRA	EDNRA	EDNRA		EDNRA	EDNRA		EDNRA	EDNRA	EDNRA	EDNRA		EDNRA	EDNRA	EDNRA	EDNRA	EDNRA						EDNRA	EDNRA	EDNRA		EDNRA	EDNRA		EDNRA		EDNRA	EDNRA		EDNRA		EDNRA			endothelin receptor type A
10398	MYL9	myosin, light chain 9, regulatory					MYL9						MYL9																											MYL9	MYL9			MYL9
10602	CDC42EP3	CDC42 effector protein (Rho GTPase binding) 3	CDC42EP3				CDC42EP3										CDC42EP3													CDC42EP3
4053	LTBP2	latent transforming growth factor beta binding protein 2	LTBP2							LTBP2			LTBP2	LTBP2												LTBP2															LTBP2							LTBP2
10123	ARL4C	ADP-ribosylation factor-like 4C					ARL4C										ARL4C
4130	MAP1A	microtubule-associated protein 1A					MAP1A	MAP1A															MAP1A											MAP1A												microtubule-associated protein 1A
54677	CROT	carnitine O-octanoyltransferase	CROT											CROT																	CROT						CROT
126393	HSPB6	heat shock protein, alpha-crystallin-related, B6																																										HSPB6
3162	HMOX1	heme oxygenase (decycling) 1	HMOX1	HMOX1	HMOX1	HMOX1		HMOX1	HMOX1		HMOX1	HMOX1		HMOX1	HMOX1	HMOX1	HMOX1	HMOX1			HMOX1						HMOX1	HMOX1	HMOX1	HMOX1	HMOX1	HMOX1	HMOX1				HMOX1		HMOX1			HMOX1		HMOX1		heme oxygenase (decycling) 1
3399	ID3	inhibitor of DNA binding 3, dominant negative helix-loop-helix protein								ID3	ID3					ID3				ID3		ID3		ID3		ID3		ID3	ID3			ID3	ID3			ID3		ID3				ID3			ID3				ID3
2252	FGF7	fibroblast growth factor 7		FGF7	FGF7	FGF7		FGF7	FGF7	FGF7		FGF7		FGF7	FGF7		FGF7				FGF7		FGF7		FGF7					FGF7				FGF7	FGF7	FGF7		FGF7								fibroblast growth factor 7		FGF7	FGF7
9261	MAPKAPK2	mitogen-activated protein kinase-activated protein kinase 2	MAPKAPK2	MAPKAPK2		MAPKAPK2		MAPKAPK2		MAPKAPK2							MAPKAPK2				MAPKAPK2		MAPKAPK2						MAPKAPK2																	mitogen-activated protein kinase-activated protein kinase 2
54795	TRPM4	transient receptor potential cation channel, subfamily M, member 4		TRPM4	TRPM4			TRPM4	TRPM4			TRPM4			TRPM4									TRPM4											TRPM4							TRPM4		TRPM4		transient receptor potential cation channel, subfamily M, member 4
79671	NLRX1	NLR family member X1	NLRX1															NLRX1			NLRX1		NLRX1				NLRX1							NLRX1			NLRX1					NLRX1				NLR family member X1
8092	ALX1	ALX homeobox 1		ALX1	ALX1	ALX1						ALX1				ALX1			ALX1	ALX1				ALX1	ALX1			ALX1		ALX1		ALX1				ALX1		ALX1	ALX1								ALX homeobox 1		ALX1
1050	CEBPA	CCAAT/enhancer binding protein (C/EBP), alpha		CEBPA		CEBPA				CEBPA		CEBPA			CEBPA	CEBPA			CEBPA	CEBPA				CEBPA	CEBPA			CEBPA				CEBPA	CEBPA										CEBPA				CCAAT/enhancer binding protein (C/EBP), alpha
1301	COL11A1	collagen, type XI, alpha 1						COL11A1			COL11A1		COL11A1						COL11A1	COL11A1		COL11A1														COL11A1			COL11A1	COL11A1									COL11A1
5898	RALA	v-ral simian leukemia viral oncogene homolog A (ras related)						RALA									RALA			RALA															RALA	RALA		RALA	RALA
57178	ZMIZ1	zinc finger, MIZ-type containing 1				ZMIZ1					ZMIZ1				ZMIZ1					ZMIZ1		ZMIZ1			ZMIZ1			ZMIZ1																			zinc finger, MIZ-type containing 1		ZMIZ1
3667	IRS1	insulin receptor substrate 1				IRS1				IRS1				IRS1	IRS1		IRS1	IRS1			IRS1					IRS1	IRS1		IRS1		IRS1										IRS1							IRS1
29969	MDFIC	MyoD family inhibitor domain containing				MDFIC							MDFIC			MDFIC	MDFIC				MDFIC		MDFIC		MDFIC							MDFIC											MDFIC
8613	PPAP2B	phosphatidic acid phosphatase type 2B		PPAP2B		PPAP2B			PPAP2B		PPAP2B		PPAP2B							PPAP2B			PPAP2B		PPAP2B																				PPAP2B
10435	CDC42EP2	CDC42 effector protein (Rho GTPase binding) 2															CDC42EP2													CDC42EP2
2906	GRIN2D	glutamate receptor, ionotropic, N-methyl D-aspartate 2D						GRIN2D									GRIN2D																											GRIN2D
64857	PLEKHG2	pleckstrin homology domain containing, family G (with RhoGef domain) member 2																			PLEKHG2
79705	LRRK1	leucine-rich repeat kinase 1															LRRK1		LRRK1		LRRK1
80833	APOL3	apolipoprotein L, 3																			APOL3
4092	SMAD7	SMAD family member 7			SMAD7	SMAD7			SMAD7	SMAD7	SMAD7		SMAD7	SMAD7		SMAD7	SMAD7	SMAD7				SMAD7		SMAD7	SMAD7		SMAD7	SMAD7		SMAD7		SMAD7				SMAD7		SMAD7				SMAD7	SMAD7	SMAD7			SMAD family member 7	SMAD7	SMAD7
221496	LEMD2	LEM domain containing 2									LEMD2							LEMD2			LEMD2	LEMD2					LEMD2									LEMD2			LEMD2						LEMD2				LEMD2
56603	CYP26B1	cytochrome P450, family 26, subfamily B, polypeptide 1		CYP26B1	CYP26B1					CYP26B1		CYP26B1						CYP26B1		CYP26B1				CYP26B1	CYP26B1	CYP26B1	CYP26B1		CYP26B1							CYP26B1		CYP26B1								cytochrome P450, family 26, subfamily B, polypeptide 1			CYP26B1
64224	HERPUD2	HERPUD family member 2	HERPUD2
2354	FOSB	FBJ murine osteosarcoma viral oncogene homolog B	FOSB			FOSB		FOSB		FOSB			FOSB	FOSB		FOSB									FOSB			FOSB	FOSB		FOSB	FOSB	FOSB				FOSB			FOSB	FOSB						FBJ murine osteosarcoma viral oncogene homolog B	FOSB
85315	PAQR8	progestin and adipoQ receptor family member VIII								PAQR8				PAQR8					PAQR8														PAQR8															PAQR8
29988	SLC2A8	solute carrier family 2 (facilitated glucose transporter), member 8								SLC2A8				SLC2A8															SLC2A8		SLC2A8																	SLC2A8
9891	NUAK1	NUAK family, SNF1-like kinase, 1					NUAK1								NUAK1		NUAK1				NUAK1		NUAK1																				NUAK1
51646	YPEL5	yippee-like 5 (Drosophila)	YPEL5
3632	INPP5A	inositol polyphosphate-5-phosphatase, 40kDa
5763	PTMS	parathymosin
3800	KIF5C	kinesin family member 5C						KIF5C											KIF5C																KIF5C					KIF5C					KIF5C
1831	TSC22D3	TSC22 domain family, member 3			TSC22D3		TSC22D3									TSC22D3												TSC22D3				TSC22D3										TSC22D3	TSC22D3			TSC22 domain family, member 3
65983	GRAMD3	GRAM domain containing 3
9099	USP2	ubiquitin specific peptidase 2	USP2	USP2	USP2			USP2				USP2	USP2			USP2												USP2				USP2					USP2					USP2
5463	POU6F1	POU class 6 homeobox 1									POU6F1											POU6F1
4542	MYO1F	myosin IF					MYO1F
25876	SPEF1	sperm flagellar 1	SPEF1																																		SPEF1
1267	CNP	2',3'-cyclic nucleotide 3' phosphodiesterase						CNP											CNP										CNP											CNP					CNP
10099	TSPAN3	tetraspanin 3																																						TSPAN3	TSPAN3
55654	TMEM127	transmembrane protein 127													TMEM127			TMEM127			TMEM127						TMEM127																TMEM127
4189	DNAJB9	DnaJ (Hsp40) homolog, subfamily B, member 9	DNAJB9				DNAJB9			DNAJB9			DNAJB9																								DNAJB9
285195	SLC9A9	solute carrier family 9 (sodium/hydrogen exchanger), member 9
9715	FAM131B	family with sequence similarity 131, member B						FAM131B															FAM131B											FAM131B												family with sequence similarity 131, member B
83463	MXD3	MAX dimerization protein 3	MXD3													MXD3																MXD3					MXD3
1911	PHC1	polyhomeotic homolog 1 (Drosophila)											PHC1
3164	NR4A1	nuclear receptor subfamily 4, group A, member 1	NR4A1			NR4A1	NR4A1	NR4A1		NR4A1	NR4A1		NR4A1	NR4A1	NR4A1										NR4A1			NR4A1	NR4A1		NR4A1		NR4A1		NR4A1		NR4A1		NR4A1	NR4A1	NR4A1						nuclear receptor subfamily 4, group A, member 1	NR4A1
84102	SLC41A2	solute carrier family 41, member 2
1375	CPT1B	carnitine palmitoyltransferase 1B (muscle)
610	HCN2	hyperpolarization activated cyclic nucleotide-gated potassium channel 2								HCN2				HCN2															HCN2		HCN2		HCN2															HCN2
85300	ATCAY	ataxia, cerebellar, Cayman type														ATCAY			ATCAY																										ATCAY
57616	TSHZ3	teashirt zinc finger homeobox 3														TSHZ3																TSHZ3												TSHZ3
53905	DUOX1	dual oxidase 1								DUOX1				DUOX1															DUOX1		DUOX1		DUOX1										DUOX1
9911	TMCC2	transmembrane and coiled-coil domain family 2	TMCC2																																								TMCC2
55716	LMBR1L	limb region 1 homolog (mouse)-like	LMBR1L																																								LMBR1L
23541	SEC14L2	SEC14-like 2 (S. cerevisiae)				SEC14L2																			SEC14L2	SEC14L2
254263	CNIH2	cornichon homolog 2 (Drosophila)							CNIH2								CNIH2	CNIH2
3621	ING1	inhibitor of growth family, member 1													ING1
11245	GPR176	G protein-coupled receptor 176
84925	DIRC2	disrupted in renal carcinoma 2
757	TMEM50B	transmembrane protein 50B
387509	GPR153	G protein-coupled receptor 153
5506	PPP1R3A	protein phosphatase 1, regulatory subunit 3A
80194	TMEM134	transmembrane protein 134
56834	GPR137	G protein-coupled receptor 137
[truncated: 53 more columns]

## Sheet: Sheet1
Table a: Table showing the categorization of the genes in our RNA-seq that were represeed by MYC and de-repressed by siAHR according to q-value. Pathways highlighed in blue are the ones represented in supplementary figure S3A.
Table b: Table showing the genes that fall into each category described in table a.
