# Supplementary material for: The aryl hydrocarbon receptor regulates nucleolar activity and protein synthesis in MYC-expressing cells
Source: Genes Dev. 2018 Oct 1;32(19-20):1303–8. doi: 10.1101/gad.313007.118 (PMC6169836; doi:10.1101/gad.313007.118)
Supplement: Supplemental Material [file supp_gad.313007.118_Supplementary_tableS4.xlsx]

## Sheet: Sheet1
GENE	SPECIE	SEQUENCE (5'-->3')	Tm (oC)	AMPLICON SIZE (bp)
AHR	Homo sapiens	GGGGGTGCTCCTGCTATT	60	214
		CTCCCGGGACTTCCTAAATC
AHR -2800 Kb TSS	Homo sapiens	GACAATTCTGAGGGCCTGAA	60	175
		TGAGGGAGCTTGAGCTGAGT
AHR +2500 Kb TSS	Homo sapiens	AGGCTAGTGCTGGCATTTTC	60	181
		GGCTCATTAGGCCACAAACT
ARNT	Homo sapiens	GGCTGGCAATATCTCCCATA	60	238
		GGTGGATTCGTCTGAGTGGT
LDHA	Homo sapiens	GCTTAGCAGCAGAGGGAAAA	60	193
		CTCAGGAAGGCTTGGATCTG
LDHA -20 Kb TSS	Homo sapiens	TGCCTGTAGTCCCAGCTTCT	60	166
		GGCCAGGACAATGCTTTTTA
LDHA +12 Kb TSS	Homo sapiens	TATTGGCTAGGCTGGTCTCG	60	223
		GCCTAGGGTGGTCTCAAACA
LDHA	Rattus norvegicus	ATGTGGAGCCACCCTTACAG	60	158
		TAAATGGAAGCTCCGTGCTG
LDHA -15 Kb TSS	Rattus norvegicus	GAATCCAACCCAGGACTTCA	60	205
		ACAAAATGGCTGGTCTCCAC
NQO1	Rattus norvegicus	CGACACCAAAGCTGAAGAGA	57	249
		CTGCCTGTGTGGGTTAGTCC
NOLC1 1	Rattus norvegicus	ATCGTGGGGTCTGAATAGCA	57	230
		AGGACGCATGCGAAATCTAT
NOLC1 2	Rattus norvegicus	CTCTACCCTGGCTGTGCTCT	57	179
		GCAAATTTACTGGCCACCTC
DDX10	Rattus norvegicus	GAGCACGCCTAGTTCCTCTG	57	211
		TCAGGAGCAGCAAGGAAGAC
OGFOD1 1	Rattus norvegicus	TGAAGAAAAAGGGGAAACGA	57	186
		GAGCGCACCATTAACCTGTAA
OGFOD1 2	Rattus norvegicus	AGGAAGCTGGGAGGCACT	57	239
		TTCCCGTTCATCTTCTCACC
