# Supplementary material for: The aryl hydrocarbon receptor regulates nucleolar activity and protein synthesis in MYC-expressing cells
Source: Genes Dev. 2018 Oct 1;32(19-20):1303–8. doi: 10.1101/gad.313007.118 (PMC6169836; doi:10.1101/gad.313007.118)
Supplement: Supplemental Material [file supp_gad.313007.118_Supplementary_tableS3.xlsx]

## Sheet: Sheet1
Primer	SPECIES	Sequence 5’-3’
AHR	H.Sapiens	F: AGCCGGTGCAGAAAACAG
		R: CTATGCCGCTTGGAAGGAT
MYC	H.Sapiens	F: CACCAGCAGCGACTCTGA
		R: GATCCAGACTCTGACCTTTTGC
AHR	R.norvegicus	F: CTTCAGATGCCGGCTGAG
		R: CCTCCCTTGGAAATTCATTG
ARNT1	R.norvegicus	F: CCACTGCACAGGTTACATCAA
		R: TCATCATCTGGGAGGGAGAC
MAX	R.norvegicus	F: GAACGAAAACGTAGGGACCA
		R: GATCTTGCCTTCTCCAGTGC
AHRR	R.norvegicus	F: CTGCTTCATTTGTCGTGTCC
		R: CCTTGGAACTGCATAGTCAGG
CYP1A1	R.norvegicus	F: TTCAGTTCAGTCCTTCCTCACA
		R: GAAGGCTGGGAATCCATACA
NQO1	R.norvegicus	F: AGCGCTTGACACTACGATCC
		R: CGTGGGCCAATACAATCAG
LDHA	R.norvegicus	F: ATGAGCTTGCCCTTGTTGAT
		R: GCGGTGATAATGACCAGCTT
SRD5A1	R.norvegicus	F: CGTCCTGCTGGCTATGTTTC
		R: GGTCACCCAGTCTTCAGCAT
ß-Actin (ACTB)	R.norvegicus	F: AGCCATGTACGTAGCCATCC
		R: CTCTCAGCTGTGGTGGTGAA
S14 (RPS14)	R.norvegicus	F: CAAGGGGAAGGAAAAGAAGG
		R: GAGGACTCATCTCGGTCAGC
