# Supplementary material for: The aryl hydrocarbon receptor regulates nucleolar activity and protein synthesis in MYC-expressing cells
Source: Genes Dev. 2018 Oct 1;32(19-20):1303–8. doi: 10.1101/gad.313007.118 (PMC6169836; doi:10.1101/gad.313007.118)
Supplement: Supplemental Material [file supp_gad.313007.118_Supplementary_tableS2.xlsx]

## Sheet: Sheet1
PROTEIN	Catalogue number	COMPANY	APPLICATION
AHR	BML-SA210-0100	ENZO	WB; IF; ChIP
ARNT	H-172/sc-5580	Santa Cruz Biotechnology	WB; IF
MYC	Y69/ab32071	Abcam	WB; ChIP
MYC	N-262/sc-764	Santa Cruz Biotechnology	ChIP
Tubulin	T6199-200UL	Sigma	WB
Actin	13E5/#4970	Cell signaling	WB
PWP2	PA5-42781	Invitrogen	WB
DDX10	PA5-71354	Invitrogen	WB
EEF1E1	PA5-55722	Invitrogen	WB
UBF	F-9/sc-13125	Santa Cruz Biotechnology	WB; IF
Fascin	(D-10): sc-46675	Santa Cruz Biotechnology	WB
p27	D69C12 XP/#3686	Cell signaling	WB
CyclinA1	722407/MAB7046	Novus Biologicals	WB
NOLC1	11815-1-AP	Proteintech	WB
OGFOD1	NBP1-83826	Novus biologicals	WB
BOP1	NBP1-21389	Novs biologicals	WB
Puromycin	MABE343	Sigma	WB
