# Supplementary material for: The aryl hydrocarbon receptor regulates nucleolar activity and protein synthesis in MYC-expressing cells
Source: Genes Dev. 2018 Oct 1;32(19-20):1303–8. doi: 10.1101/gad.313007.118 (PMC6169836; doi:10.1101/gad.313007.118)
Supplement: Supplemental Material [file supp_gad.313007.118_Supplementary_tableS1.xlsx]

## Sheet: Sheet1
siRNAs	ID NUMBER	SPECIE
human siAHR 2	SASI_Hs02 00140198	Homo sapiens
human siAHR 3	SASI_Hs02 00332182	Homo sapiens
human siNOLC1 1	SASI_Hs01_00116300	Homo sapiens
human siNOLC1 2	SASI_Hs01_00116304	Homo sapiens
human siBOP1 1	SASI_Hs01_00156981	Homo sapiens
human siBOP1 2	SASI_Hs01_00156982	Homo sapiens
human siOGFOD1 1	SASI_Hs01_00214569	Homo sapiens
human siOGFOD1 2	SASI_Hs01_00214570	Homo sapiens
rat siAHR #2	SASI_Rn01 00112270	Rattus novergicus
rat siAHR #3	SASI_Rn01 00112275	Rattus novergicus
rat siAHR #5	SASI_Rn01 00112273	Rattus novergicus
rat siOGFOD1	SASI_Rn02_00228556	Rattus novergicus
Universal negative control #1	SIC001
Universal negative control #2	SIC002
